# Supplementary material for: Changes in the vaginal microbiota following antibiotic treatment for Mycoplasma genitalium, Chlamydia trachomatis and bacterial vaginosis
Source: PLoS One. 2020 Jul 28;15(7):e0236036. doi: 10.1371/journal.pone.0236036 (PMC7386580; doi:10.1371/journal.pone.0236036)
Supplement: S2 Table — Column A: Sample name. Column B: Patient code. Patients treated with antibiotics: 8–200. Controls: 207–226. Column C: Sampling number. Column D: Sampling day. Column AL: Sum of all species constituting < 1‰ of the sequences. Column E–AK and AM—WV: Bacterial species in descending order. (XLSX) [file pone.0236036.s002.xlsx]

## Sheet: Ark1
Sample	Patient #	sampling	day	Lactobacillus iners	Lactobacillus crispatus	Gardnerella vaginalis	Enterobacteriaceae	Sneathia sanguinegens	Lactobacillus jensenii	Veillonellaceae unclassified	Prevotella amnii	Atopobium vaginae	Prevotella timonensis	Lactobacillus gasseri	Prevotella bivia	Ureaplasma urealyticum	Dialister unclassified	Clostridiales unclassified	Prevotella unclassified	Mycoplasma hominis	Prevotella disiens	Aerococcus christensenii	BVAB1	Lachnospiraceae unclassified	Haemophilus parainfluenzae	Stenotrophomonas maltophilia	Haemophilus haemolyticus	Streptococcus agalactiae	Porphyromonas uenonis	BVAB2	Finegoldia magna	Parvimonas micra	Enterococcus faecalis	Achromobacter ruhlandii	Peptostreptococcus anaerobius	Staphylococcus epidermidis	Sum of "other" (< 1/1000)	Anaerococcus prevotii	Lactobacillus reuteri	Anaerococcus lactolyticus	Fusobacterium equinum	Negativicutes unclassified	Prevotella melaninogenica	Corynebacterium pseudogenitalium	Adlercreutzia equolifaciens	Staphylococcus aureus	Streptococcus mitis	Veillonella montpellierensis	Peptoniphilus unclassified
008-01	8	1	1	1613	0	224	0	231	1	179	0	2509	0	0	0	0	18	7	0	0	0	1	0	0	0	0	0	0	0	0	0	0	0	0	0	0	646	0	0	0	0	0	639	0	0	0	0	0	0
008-02	8	2	3	3301	0	4	0	27	6	0	0	1785	0	0	0	9	0	0	0	0	0	2	0	0	0	0	0	0	0	0	0	0	0	0	0	0	297	0	0	0	0	0	297	0	0	0	0	0	0
008-03	8	3	5	2633	0	327	2	15	3	0	0	2178	0	0	0	2	0	0	0	0	0	0	0	0	0	0	0	0	0	0	0	0	0	0	0	0	271	0	0	0	0	0	270	0	0	0	0	0	0
008-04	8	4	8	1781	0	2828	0	0	7	0	0	637	0	0	0	0	0	0	0	0	0	2	0	0	0	0	0	0	0	0	1	0	0	0	0	0	175	0	0	0	0	0	173	0	0	0	0	0	0
008-06	8	6	12	5407	0	0	0	0	3	0	0	2	0	0	0	0	0	0	0	0	0	0	0	0	0	0	0	0	0	0	1	0	0	0	0	0	9	0	0	0	0	0	1	0	0	0	0	0	0
008-09	8	9	19	5404	0	0	0	0	3	0	0	2	0	0	3	0	0	0	0	0	0	0	0	0	0	0	0	0	0	0	6	0	0	0	0	0	11	2	0	0	0	0	1	0	0	0	0	0	0
008-12	8	12	26	5274	0	1	1	0	38	0	0	2	1	0	11	8	0	0	0	0	1	0	0	0	0	0	0	0	0	0	15	0	0	0	3	1	66	4	0	0	0	0	1	0	0	0	0	0	0
009-00-7973	9	0	0	242	3	924	122	2047	0	88	1000	118	124	0	0	3	329	89	0	51	0	10	0	0	0	0	0	0	0	93	0	0	0	0	0	0	169	22	0	0	0	0	0	0	0	0	0	0	0
009-01	9	1	1	1307	3	226	3270	33	1	0	542	12	16	0	0	0	0	0	0	14	0	5	0	0	0	0	0	0	0	2	0	0	0	0	0	0	0	0	0	0	0	0	0	0	0	0	0	0	0
009-02	9	2	3	904	0	700	0	1152	0	799	1097	170	320	0	0	0	77	0	0	27	0	0	0	0	0	0	0	0	10	8	0	30	0	0	0	0	137	12	0	0	0	0	0	0	94	0	0	0	0
009-03	9	3	5	1581	0	753	6	1023	0	938	816	101	43	0	0	0	119	0	0	1	2	6	0	0	0	0	0	0	0	1	0	20	0	0	0	0	21	2	0	0	0	0	0	0	7	0	0	0	0
009-04	9	4	8	3159	0	888	0	86	0	711	353	112	2	0	0	0	80	1	0	2	0	15	0	0	0	0	0	0	0	0	0	5	0	0	0	0	17	0	0	0	0	0	0	0	16	0	0	0	0
009-06	9	6	12	644	0	1738	0	138	0	838	1582	90	12	0	0	1	170	57	0	7	0	10	0	0	0	0	0	0	0	50	0	52	0	0	0	0	42	0	0	0	0	0	0	0	33	0	0	0	0
009-09	9	9	19	1492	0	1863	0	11	0	494	1163	75	94	0	0	1	100	54	0	7	0	12	0	0	0	0	0	0	0	38	4	19	0	0	0	0	4	0	0	0	0	0	0	0	0	0	0	0	0
009-12	9	12	26	118	0	748	0	923	0	0	2784	199	86	0	0	0	0	25	0	3	0	0	0	0	0	0	0	0	10	22	1	0	0	0	1	0	511	5	0	0	0	440	0	0	0	0	0	0	0
022-00-8275	22	0	0	5203	0	2	0	3	141	0	0	0	4	0	5	40	1	0	0	0	1	0	0	0	0	0	0	1	0	0	0	0	0	0	0	0	18	3	0	0	0	0	0	0	0	0	0	0	0
022-01	22	1	1	826	0	107	2901	1164	0	0	0	80	271	0	9	0	0	13	0	2	0	1	0	0	0	0	0	0	2	11	0	0	0	0	0	0	44	2	0	0	0	0	0	0	0	0	0	0	0
022-02	22	2	3	5189	2	2	35	1	0	1	0	13	0	0	0	0	0	0	0	3	0	0	0	0	2	0	0	0	0	0	4	0	0	0	0	94	83	3	0	0	0	0	0	1	0	0	48	0	3
022-03	22	3	5	5364	3	0	8	0	0	0	0	0	2	2	2	24	0	0	0	1	0	0	0	0	0	0	0	0	0	0	14	0	0	0	4	0	7	0	0	0	0	0	0	0	0	0	0	0	0
022-04	22	4	8	5387	15	3	0	0	0	0	1	0	1	0	0	4	0	0	0	0	0	0	0	0	0	0	0	0	0	0	4	0	0	0	0	5	11	2	0	0	0	0	0	0	0	0	0	0	0
022-06	22	6	12	5380	26	0	0	0	2	0	0	0	3	2	0	7	0	0	0	0	0	0	0	0	0	0	0	0	0	0	1	0	0	0	0	0	10	0	0	2	0	0	0	0	0	0	0	0	1
022-09	22	9	19	2188	15	0	0	0	1	0	0	0	0	0	0	5	0	0	0	0	0	0	0	0	0	0	0	0	0	0	2	0	0	3214	0	0	6	0	0	0	0	0	0	0	0	0	0	0	0
022-12	22	12	26	5394	16	0	0	0	0	0	0	0	0	0	0	15	0	0	0	0	0	0	0	0	0	0	0	0	0	0	1	0	0	0	0	0	5	0	0	0	0	0	0	0	0	0	0	0	0
024-00-8273	24	0	0	28	5371	1	0	0	0	0	0	0	0	0	0	1	0	0	0	0	0	0	0	0	0	0	0	0	0	0	0	0	0	0	0	0	14	0	1	0	0	0	0	0	0	0	0	0	0
024-01	24	1	1	55	5323	1	37	0	0	0	0	0	0	4	3	0	0	0	0	0	0	0	0	0	0	0	0	0	0	0	2	0	0	0	0	0	4	0	0	0	0	0	0	0	0	0	0	0	0
024-02	24	2	3	27	5390	0	5	1	0	0	0	0	0	0	0	0	0	0	0	0	0	0	0	0	0	0	0	0	0	0	0	0	0	0	0	0	8	0	0	0	0	0	0	0	0	0	0	0	0
024-03	24	3	5	23	5342	1	4	0	0	0	0	0	0	0	0	0	0	0	0	0	0	0	0	0	0	0	0	0	0	0	0	0	0	0	0	0	24	0	0	0	0	0	0	0	0	0	0	0	0
024-04	24	4	8	40	5282	82	2	0	0	0	0	0	0	2	4	2	0	0	0	0	0	0	0	0	0	0	0	0	0	0	3	0	0	0	0	0	11	0	3	0	0	0	0	0	0	0	0	0	0
024-06	24	6	12	212	4743	449	0	0	0	0	0	0	0	8	0	1	0	0	0	0	0	0	0	0	1	0	0	0	0	0	0	0	0	0	0	0	5	0	0	0	0	0	0	0	0	0	0	0	0
024-09	24	9	19	4316	1104	1	0	0	0	0	0	0	0	0	1	0	0	0	0	0	0	0	0	0	1	0	0	0	0	0	0	0	0	0	0	6	2	0	2	0	0	0	0	0	0	0	0	0	0
024-12	24	12	26	2495	2899	0	0	0	0	0	0	0	0	0	0	0	0	0	0	0	0	0	0	0	0	0	0	0	0	0	0	0	0	0	0	0	28	0	8	0	0	0	0	0	0	0	0	0	0
025-00-8048	25	0	0	318	0	1259	0	964	0	540	172	84	729	1	1	0	332	276	0	0	0	16	0	0	0	0	0	0	0	262	0	9	0	0	1	0	426	0	0	0	0	0	0	0	365	0	0	0	0
025-01	25	1	1	5255	15	4	4	0	0	0	0	0	8	0	11	64	0	0	0	0	2	0	0	0	0	0	0	0	0	0	30	0	0	0	0	0	38	1	0	0	0	0	0	2	0	0	0	0	0
025-02	25	2	3	5382	9	0	0	0	0	0	0	0	0	1	0	27	0	0	0	0	0	0	0	0	1	0	0	0	0	0	2	0	0	0	0	0	9	0	0	0	0	0	0	2	0	0	0	0	0
025-03	25	3	5	822	6	0	0	0	2	0	0	0	374	0	744	61	0	0	0	0	29	0	0	0	1322	0	1240	0	0	0	60	0	0	0	0	0	769	0	0	0	0	0	8	0	0	0	0	0	0
025-04	25	4	8	256	0	0	0	0	0	0	0	0	251	0	1215	115	0	0	0	0	6	0	0	0	1306	0	1273	0	0	0	330	0	0	0	0	0	677	0	1	0	0	0	5	0	0	0	0	0	0
025-06	25	6	12	219	0	0	0	0	1	0	0	0	434	0	1036	144	0	0	0	0	18	0	0	0	1229	0	1323	0	0	0	328	0	0	0	0	0	699	0	0	0	0	0	10	0	0	0	0	0	0
025-09	25	9	19	5283	0	0	0	0	0	0	0	0	0	0	1	0	0	0	0	0	0	0	0	0	15	0	2	0	0	0	20	6	0	0	0	7	52	0	0	0	0	0	0	0	0	0	0	0	0
026-01	26	1	1	2438	1257	381	0	0	821	0	0	4	1	126	2	1	0	0	0	0	0	27	0	0	0	0	0	0	0	0	0	0	0	0	0	0	373	0	9	0	0	0	0	0	0	0	0	0	0
026-02	26	2	3	4090	783	52	1	0	328	0	0	0	1	99	2	6	0	0	0	0	0	0	0	2	3	0	2	0	0	0	8	0	0	0	0	0	54	1	13	0	0	0	0	0	0	0	0	0	0
026-03	26	3	5	3902	743	52	9	1	519	0	0	2	0	111	1	0	0	0	0	0	0	1	0	0	0	0	1	0	0	0	0	0	0	0	0	0	86	2	24	0	0	0	0	0	0	0	0	0	0
026-04	26	4	8	4046	821	0	1	0	333	0	0	0	0	12	3	112	0	0	0	0	0	0	0	0	0	0	0	0	0	0	15	0	0	0	1	0	65	4	5	0	0	0	0	3	0	0	0	0	0
026-06	26	6	12	5000	110	10	7	1	71	0	0	0	4	0	43	27	0	0	0	0	0	0	0	0	0	0	0	0	3	0	44	0	0	0	6	18	83	2	9	0	0	0	0	0	0	0	0	0	0
026-09	26	9	19	3978	1101	1	0	0	0	0	0	16	0	0	8	11	0	0	0	0	0	0	0	0	0	0	0	0	0	0	0	0	0	0	0	0	278	0	24	0	0	0	0	0	0	0	0	0	0
026-12	26	12	26	2172	3078	12	0	1	0	0	0	0	0	0	3	0	0	0	0	0	0	0	0	0	0	0	0	0	0	0	14	3	0	0	0	0	147	20	37	0	0	0	0	18	0	0	0	0	0
027-00-8200	27	0	0	16	558	2073	0	0	0	0	0	375	0	1833	276	50	23	0	0	0	0	86	0	0	0	3	0	0	0	1	8	0	0	0	8	7	63	0	29	0	0	0	0	0	0	0	0	3	0
027-01	27	1	1	5	5228	0	15	0	0	0	0	0	0	0	0	0	0	0	0	0	0	0	0	0	8	0	0	0	0	0	0	0	0	0	0	0	66	0	0	0	0	0	0	0	0	9	23	0	0
027-02	27	2	3	4	5394	0	3	0	0	0	0	0	0	0	0	8	0	0	0	0	0	0	0	0	0	0	0	0	0	0	0	0	0	0	0	0	11	0	1	0	0	0	0	0	0	0	0	0	0
027-03	27	3	5	8	5373	0	1	0	0	0	0	0	0	0	0	0	0	0	0	0	0	0	0	0	0	0	0	0	0	0	0	0	0	0	0	0	18	0	0	0	0	0	0	0	0	0	0	0	0
027-04	27	4	8	3	5391	0	0	0	0	0	0	0	0	0	0	4	0	0	0	0	0	0	0	0	0	0	0	0	0	0	0	0	0	0	0	8	21	0	9	0	0	0	0	0	0	0	0	0	0
027-06	27	6	12	4	5348	1	0	0	0	0	0	0	0	0	0	6	0	0	0	0	0	0	0	0	0	0	0	0	0	0	11	0	0	0	0	0	48	0	38	0	0	0	0	0	0	0	0	0	0
027-12	27	12	26	0	5178	0	0	2	0	0	1	1	0	192	0	36	0	0	1	0	0	0	0	0	0	0	0	0	0	0	2	0	0	0	0	0	14	0	8	0	0	0	0	1	0	0	0	0	0
034-01	34	1	1	0	3	64	0	2180	0	125	1251	1519	11	0	0	0	55	0	0	0	0	0	0	0	0	0	0	0	113	0	0	0	0	0	6	0	104	1	0	0	0	0	0	0	0	0	0	0	0
034-02	34	2	3	0	0	88	0	1740	0	124	1349	2043	10	0	0	0	46	4	0	0	0	0	0	0	0	0	0	0	0	0	0	25	0	0	0	0	2	0	0	0	0	0	0	0	0	0	0	0	0
034-03	34	3	5	0	0	1514	0	87	0	0	265	2194	27	0	0	0	0	0	932	0	0	0	0	0	0	0	0	0	0	0	0	40	0	0	0	0	372	1	0	1	0	361	0	0	0	0	0	0	0
034-04	34	4	8	0	1	971	0	35	0	1071	734	873	1050	0	0	0	505	0	0	0	13	0	0	0	0	0	0	0	0	0	1	57	0	0	0	0	120	0	0	4	0	0	0	0	58	0	0	0	0
034-06	34	6	12	0	0	1157	0	720	0	420	1195	1090	315	0	0	0	264	0	0	0	7	0	0	0	0	0	0	0	83	0	0	58	0	0	0	0	122	0	0	8	0	0	0	0	0	0	0	0	0
034-09	34	9	19	0	0	654	0	1827	0	299	1308	621	257	0	0	0	136	0	0	0	21	0	0	11	0	0	0	0	129	0	0	47	0	0	0	0	121	4	0	6	0	0	0	0	0	0	0	0	0
034-12	34	12	26	3	0	134	0	3018	0	328	72	220	122	0	0	0	416	0	447	0	0	0	0	0	0	0	0	0	277	0	0	161	0	0	0	0	233	2	0	7	0	0	0	0	0	0	0	0	0
036-00-8512	36	0	0	13	5	2042	0	236	0	302	380	942	109	0	0	7	52	222	0	8	0	5	0	0	0	0	0	0	0	264	0	189	0	0	0	0	647	0	0	0	0	0	0	0	0	0	0	0	0
036-01	36	1	1	28	0	453	0	2891	0	484	138	202	283	0	1	14	189	32	0	77	0	10	0	0	0	1	0	0	4	9	0	144	0	0	0	0	471	0	0	0	0	0	0	0	0	0	0	0	0
036-02	36	2	3	762	0	60	0	2063	0	664	189	304	137	0	12	71	113	203	0	66	5	0	0	0	0	0	0	0	0	50	66	34	0	0	3	12	525	0	0	0	0	0	0	0	77	0	0	0	0
036-03	36	3	5	1732	0	27	0	1061	0	495	236	1086	136	0	0	1	19	161	0	35	5	0	0	0	0	0	0	0	0	139	13	26	0	0	6	69	172	0	0	2	0	0	0	0	42	0	0	0	0
036-06	36	6	12	3356	0	505	0	151	0	156	532	76	163	0	16	11	68	110	0	39	13	0	0	0	0	0	0	0	1	136	21	0	0	0	0	0	77	25	0	0	0	0	0	0	0	0	0	0	0
036-09	36	9	19	862	0	709	0	774	0	890	368	526	162	0	0	26	181	297	0	24	3	2	0	0	0	0	0	0	0	136	1	100	0	0	0	0	370	4	0	0	0	0	0	0	147	0	0	0	0
036-12	36	12	26	822	0	637	0	567	0	1002	413	847	109	0	2	12	70	309	0	6	1	13	0	0	0	0	0	0	0	286	3	26	0	0	0	0	306	3	0	0	0	0	0	0	202	0	0	0	0
037-00-8617	37	0	0	3340	2064	0	2	1	0	0	1	1	0	0	0	0	0	0	0	0	0	0	0	0	0	0	0	0	0	0	0	0	0	0	0	0	8	0	3	0	0	0	0	0	0	0	0	0	0
037-01	37	1	1	2607	2817	1	0	0	0	0	0	0	0	0	1	0	0	0	0	0	0	0	0	0	0	0	0	0	0	0	0	0	0	0	0	0	5	0	1	0	0	0	0	0	0	0	0	0	0
037-02	37	2	3	2496	2930	0	2	1	0	0	0	0	0	0	0	0	0	0	0	0	0	0	0	0	0	0	0	0	0	0	0	0	0	0	0	0	1	0	0	0	0	0	0	0	0	0	0	0	0
037-03	37	3	5	3375	2034	1	0	1	0	0	0	0	0	0	0	0	0	0	0	0	0	0	0	0	0	0	0	0	0	0	0	0	0	0	0	0	20	0	1	0	0	0	0	0	0	0	0	0	1
037-04	37	4	8	4329	134	0	0	0	0	0	0	0	2	0	240	0	0	0	0	0	0	0	0	0	0	0	0	0	0	0	20	0	0	0	175	0	428	37	0	0	0	0	0	140	0	0	23	0	0
037-06	37	6	12	5065	333	0	0	0	0	0	0	0	0	0	0	0	0	0	0	0	0	0	0	0	0	0	0	0	0	0	0	0	0	0	0	0	25	0	11	0	0	0	0	0	0	0	0	0	0
037-09	37	9	19	4601	824	1	0	0	0	0	0	0	0	0	0	0	0	0	0	0	0	0	0	0	0	0	0	0	0	0	0	0	0	0	0	0	5	0	2	0	0	0	0	0	0	0	0	0	0
037-12	37	12	26	1492	508	0	3423	0	0	1	0	1	0	0	0	0	0	0	0	0	0	0	0	0	0	0	0	0	0	0	0	0	0	0	0	0	4	0	0	0	0	0	0	0	0	0	0	0	0
038-00-8646	38	0	0	4441	9	740	0	28	0	0	1	0	0	0	1	157	0	0	0	0	0	0	0	0	0	0	0	3	0	0	0	0	0	0	0	0	42	0	0	0	0	0	0	0	0	0	5	0	0
038-01	38	1	1	4588	0	794	11	2	0	0	0	0	0	0	0	10	0	0	0	0	0	2	0	0	0	0	0	0	0	0	0	0	0	0	0	8	16	0	0	0	0	0	0	0	0	0	2	0	0
038-02	38	2	3	2873	0	124	0	0	0	2420	0	0	0	0	0	8	0	0	1	2	0	2	0	0	0	0	0	0	0	0	0	0	0	0	0	0	1	0	0	0	0	0	0	0	0	0	0	0	0
038-03	38	3	5	2755	7	23	0	0	0	2503	0	0	0	0	5	0	0	0	0	134	0	2	0	0	0	0	0	0	0	0	0	0	0	0	0	0	2	0	0	0	0	0	0	0	0	0	0	0	0
038-04	38	4	8	2209	14	1837	0	0	0	985	0	0	0	20	141	2	0	0	0	36	0	180	0	0	0	0	0	0	0	0	0	0	0	0	0	0	7	6	0	0	0	0	0	0	0	0	0	0	0
038-06	38	6	12	2869	14	413	1577	0	0	0	0	0	0	13	3	0	0	0	0	1	0	0	0	0	37	0	8	0	0	0	7	0	0	0	6	328	154	0	0	0	0	0	0	0	0	0	97	0	0
038-09	38	9	19	1261	10	3272	1	0	0	0	0	0	3	2	89	45	0	0	0	427	3	113	0	0	29	0	6	0	0	0	1	0	0	0	9	50	109	72	0	0	0	0	0	0	0	0	11	0	1
038-12	38	12	26	959	5	2791	14	0	2	0	0	0	0	1	1	39	0	0	0	2	0	142	0	0	32	0	94	0	0	0	6	0	0	0	1	248	1091	348	0	0	0	0	0	0	0	0	478	0	1
039-00-7908	39	0	0	4870	195	0	0	6	74	0	19	3	2	0	0	18	0	0	0	0	0	0	0	0	0	0	0	0	0	0	0	0	0	0	0	0	59	0	5	0	0	0	0	0	0	0	0	0	0
039-01	39	1	1	4	5412	0	0	0	0	0	0	0	1	0	3	0	3	2	0	0	0	0	0	0	0	0	0	0	0	0	0	0	0	0	0	0	6	0	4	0	0	0	0	0	0	0	0	0	0
039-02	39	2	3	6	5262	2	2	0	0	0	0	0	0	0	12	0	0	0	0	0	2	0	0	0	0	0	0	0	0	0	2	0	0	0	0	0	94	0	7	0	0	0	0	0	0	0	0	0	0
039-03	39	3	5	8	5204	0	1	0	0	0	0	0	0	0	0	0	1	0	0	0	0	0	0	0	0	0	0	0	0	0	3	0	4	0	0	0	163	0	41	0	0	0	0	0	0	0	0	0	0
039-04	39	4	8	0	5362	25	3	0	0	0	0	0	0	0	11	0	0	0	0	0	1	0	0	0	0	0	0	0	0	0	3	0	0	0	0	0	24	0	1	0	0	0	0	0	0	0	0	0	0
039-06	39	6	12	0	5235	184	4	0	0	0	0	0	1	0	5	0	0	0	0	0	0	0	0	0	0	0	0	0	0	0	0	0	0	0	0	0	2	0	2	0	0	0	0	0	0	0	0	0	0
039-09	39	9	19	0	0	323	4873	0	233	0	0	0	0	0	2	0	0	0	0	0	0	0	0	0	0	0	0	0	0	0	0	0	0	0	0	0	0	0	0	0	0	0	0	0	0	0	0	0	0
039-12	39	12	26	1	2074	1997	2	0	1335	0	0	0	1	0	7	0	0	0	0	0	0	0	0	0	0	0	0	0	0	0	2	0	0	0	0	0	11	1	1	0	0	0	0	0	0	0	0	0	0
041-00-8732	41	0	0	12	4965	0	5	0	0	0	0	0	1	3	0	2	0	0	0	0	0	0	0	0	0	0	0	0	0	0	8	0	0	0	0	0	342	3	265	0	0	0	0	0	0	0	0	6	0
041-01	41	1	1	0	5393	1	2	0	0	0	0	0	0	1	0	2	0	0	0	0	1	0	0	0	0	0	0	0	0	0	3	0	0	0	1	0	27	0	11	1	0	0	0	1	0	0	0	3	0
041-02	41	2	3	0	5085	0	0	0	0	0	0	0	146	0	0	0	2	0	0	0	0	0	0	0	0	0	0	0	0	0	61	0	0	0	0	0	137	0	0	0	0	0	0	3	0	0	0	0	0
041-03	41	3	5	4	4015	8	0	1	0	0	2	18	21	14	0	74	0	0	330	0	0	0	0	0	0	1	0	0	3	0	87	0	0	0	0	77	748	1	128	0	0	0	0	135	0	0	0	0	0
041-04	41	4	8	1	269	1	3476	2	460	0	0	482	42	0	0	10	0	0	0	0	0	0	0	0	0	0	0	0	0	0	46	0	0	0	0	139	496	0	0	0	0	0	0	3	0	0	64	0	0
041-06	41	6	12	818	4558	2	0	1	0	0	0	4	0	0	0	2	0	0	0	0	0	0	0	0	0	0	0	0	0	0	3	0	0	0	0	0	43	0	6	0	0	0	0	0	0	0	10	0	0
041-09	41	9	19	87	5181	0	0	1	0	0	0	2	4	3	0	0	0	0	0	0	14	0	0	0	0	0	0	0	1	1	22	0	0	0	0	3	112	0	8	0	0	0	0	2	0	0	0	0	0
041-12	41	12	26	6	5377	0	0	4	0	0	0	0	0	2	0	8	0	0	0	0	0	0	0	0	0	0	0	0	0	0	1	0	0	0	0	1	32	0	8	0	0	0	0	0	0	0	0	0	0
048-00-9000	48	0	0	8	1	959	1	1755	0	601	1496	86	0	0	0	2	182	81	0	0	0	2	0	0	0	0	0	0	0	62	0	33	0	0	0	0	156	29	0	0	0	0	0	0	41	0	0	0	0
048-01	48	1	1	0	5	2114	0	856	0	828	814	223	1	0	0	6	209	140	0	0	0	2	0	0	0	0	0	0	2	75	0	38	0	0	0	0	118	11	0	0	0	0	0	0	53	0	0	0	0
048-02	48	2	3	0	8	1496	0	1461	2	936	949	135	0	0	0	11	183	0	0	0	0	4	0	0	0	0	0	0	4	67	1	46	0	0	0	0	128	4	0	0	0	0	0	0	14	0	0	0	0
048-03	48	3	5	0	9	1638	0	1612	1	956	616	159	11	0	0	11	345	9	0	0	0	4	0	0	0	0	0	0	0	12	0	27	0	0	0	0	21	1	0	0	0	0	0	0	6	0	0	0	0
048-04	48	4	8	2	0	4586	0	1	0	0	0	0	0	0	0	591	0	0	0	0	0	202	0	0	0	0	0	0	0	0	0	0	0	0	0	0	48	0	0	0	0	0	0	9	0	0	0	0	0
048-09	48	9	19	4	0	4887	0	0	0	1	0	215	14	0	0	138	0	0	0	0	0	92	0	0	0	0	0	0	0	0	12	0	0	0	0	0	68	0	0	0	0	0	0	4	0	0	0	0	0
048-12	48	12	26	4	0	4436	0	0	0	0	0	32	14	0	22	393	0	0	0	0	0	180	0	0	0	0	0	0	0	0	39	0	0	0	1	0	310	35	0	0	0	0	0	5	0	0	0	0	0
050-01	50	1	1	2573	0	609	0	3	0	169	52	272	0	0	0	0	57	1263	405	0	0	13	0	0	0	0	0	0	0	2	0	1	0	0	0	0	12	0	0	0	0	0	0	0	8	0	0	0	0
050-02	50	2	3	2913	0	276	0	30	0	146	30	73	2	0	1	2	37	979	286	0	0	5	621	0	0	0	0	0	0	3	0	14	0	0	0	0	13	0	0	0	0	0	0	0	3	0	0	0	0
050-03	50	3	5	2432	0	95	0	8	0	212	18	18	0	0	0	1	47	1450	107	0	0	2	1034	0	0	0	0	0	0	0	0	6	0	0	0	0	1	0	0	0	0	0	0	0	0	0	0	0	0
050-04	50	4	8	3645	0	276	0	80	0	433	27	47	8	0	0	1	91	667	153	0	0	0	0	0	0	0	0	0	0	0	0	0	0	0	0	0	3	0	0	0	0	0	0	0	0	0	0	0	0
050-06	50	6	12	8	4	1	0	2305	0	146	2142	317	21	0	0	0	37	215	0	8	0	8	0	0	0	0	0	0	0	0	0	0	0	0	0	0	219	188	0	0	0	0	0	0	0	0	0	0	0
050-09	50	9	19	2450	0	360	0	129	0	261	348	253	20	0	0	10	124	0	0	0	0	8	459	0	0	0	0	0	0	0	0	17	0	0	0	0	992	0	0	0	0	0	0	0	28	0	0	0	1
050-12	50	12	26	3484	19	220	0	35	0	195	8	416	3	0	0	0	66	948	30	0	0	4	0	0	0	0	0	0	0	0	0	0	0	0	0	0	3	0	0	0	0	0	0	0	3	0	0	0	0
051-01	51	1	1	41	5345	5	0	2	0	2	0	1	2	8	0	3	3	5	0	0	1	0	0	0	0	0	0	0	0	0	0	0	0	0	0	0	12	0	10	0	0	0	0	0	0	0	0	0	0
051-02	51	2	3	13	5404	0	0	2	0	0	0	1	0	0	2	1	0	0	0	0	0	0	0	0	0	0	0	0	0	0	0	0	0	0	0	0	8	0	6	0	0	0	0	0	0	0	0	0	0
051-03	51	3	5	0	5422	0	0	1	0	0	2	0	0	0	0	0	0	0	0	0	0	0	0	0	0	0	0	0	0	0	1	0	0	0	0	0	5	0	2	0	0	0	0	0	0	0	0	0	0
051-04	51	4	8	0	5427	0	0	1	0	0	0	0	0	0	0	0	0	1	0	0	0	0	0	0	0	0	0	0	0	0	0	0	0	0	0	0	2	0	2	0	0	0	0	0	0	0	0	0	0
051-06	51	6	12	0	5420	0	0	0	0	0	3	0	0	2	0	1	0	0	0	0	0	0	0	0	0	0	0	0	0	0	0	0	0	0	0	0	5	0	2	0	0	0	0	0	0	0	0	0	0
051-09	51	9	19	9	5412	0	0	0	0	0	0	0	0	0	0	0	0	0	0	0	0	0	0	0	0	0	0	0	0	0	0	0	0	0	0	0	10	0	0	0	0	0	0	0	0	0	0	0	0
051-12	51	12	26	12	5331	0	0	0	0	0	0	0	0	0	3	0	0	0	0	0	1	0	0	0	1	0	0	0	0	0	3	0	0	0	0	13	65	0	28	0	0	0	2	0	0	0	10	0	0
060-00-9201	60	0	0	3596	0	4	1	1	1793	0	0	0	0	0	6	0	0	0	0	0	0	0	0	0	0	0	0	1	0	0	14	0	0	0	0	0	12	0	6	0	0	0	0	1	0	0	0	1	2
060-01	60	1	1	3602	0	1	0	0	1794	0	0	0	0	0	3	0	0	0	0	0	0	0	0	0	0	0	0	0	0	0	3	0	0	0	0	0	28	0	15	0	0	0	0	0	0	0	0	0	2
060-02	60	2	3	2675	0	0	0	0	1800	5	0	0	13	0	183	0	0	0	0	0	0	0	0	0	0	0	0	0	0	0	51	0	35	0	6	15	647	0	10	0	0	0	0	0	0	0	0	0	0
060-03	60	3	5	4817	0	0	0	0	600	0	0	0	0	0	0	0	0	0	0	0	0	0	0	0	0	0	0	0	0	0	0	0	0	0	0	0	14	0	5	0	0	0	0	0	0	0	0	0	3
060-04	60	4	8	4910	0	0	0	0	510	0	0	0	0	0	0	0	0	3	0	0	0	0	0	0	0	0	0	0	0	0	0	0	0	0	0	0	8	0	2	0	0	0	0	0	0	0	0	0	0
060-06	60	6	12	5008	0	0	1	0	407	0	2	0	0	0	1	0	0	0	0	0	0	0	0	0	0	0	0	0	0	0	1	0	0	0	0	0	10	0	3	0	0	0	0	0	0	0	0	0	0
060-09	60	9	19	5172	0	0	0	0	249	0	0	0	0	0	1	0	0	0	0	0	0	0	0	0	0	0	0	0	0	0	0	0	0	0	0	0	8	0	2	0	0	0	0	0	0	0	0	0	1
060-12	60	12	26	5227	0	0	0	0	184	0	0	0	0	0	2	0	0	0	0	0	0	0	0	0	0	0	0	0	0	0	2	0	0	0	0	0	16	0	5	0	0	0	0	0	0	0	0	0	0
061-01	61	1	1	25	5222	0	0	0	0	0	0	0	6	0	2	2	0	0	0	0	0	0	0	1	0	0	0	0	0	0	11	0	0	0	0	0	162	0	4	0	0	0	0	2	0	0	0	0	0
061-02	61	2	3	36	5373	0	0	0	0	0	0	0	0	0	0	0	0	0	0	0	2	0	0	0	0	0	0	0	0	0	3	0	0	0	0	0	17	0	0	0	0	0	0	0	0	0	0	0	0
061-03	61	3	5	5	5409	0	0	0	0	0	0	0	0	0	1	0	0	0	0	0	0	0	0	0	0	0	0	0	0	0	5	0	0	0	0	0	8	0	0	0	0	0	0	0	0	0	0	0	0
061-04	61	4	8	9	5364	0	0	0	0	0	0	0	0	0	0	0	0	0	0	0	0	0	0	0	0	0	0	0	0	0	0	0	0	0	0	0	34	0	3	0	0	0	0	0	0	0	0	0	0
061-06	61	6	12	13	5346	0	0	0	0	0	0	0	0	0	1	0	0	0	0	0	0	0	0	0	0	0	0	0	0	0	5	0	0	0	0	11	28	0	1	0	0	0	0	0	0	0	0	0	0
061-09	61	9	19	48	5296	0	0	0	0	0	0	0	0	0	0	4	0	0	0	0	0	0	0	0	0	0	0	0	0	0	10	0	0	0	0	0	72	9	16	0	0	0	0	3	0	0	0	0	0
061-12	61	12	26	31	5356	0	0	0	0	0	0	0	0	0	1	0	0	0	0	0	0	0	0	0	0	0	0	0	1	0	1	0	0	0	0	7	30	0	7	5	0	0	0	0	0	0	0	0	0
064-00-9207	64	0	0	5108	0	21	0	3	164	0	0	5	0	0	0	85	0	0	0	0	1	3	0	0	1	0	0	0	0	0	1	0	0	0	0	0	32	0	14	0	0	0	0	0	0	0	0	0	1
064-01	64	1	1	5383	0	0	0	0	21	0	0	0	0	0	0	15	0	0	2	0	0	0	0	0	0	0	0	0	0	0	0	0	0	0	0	0	10	0	3	0	0	0	0	0	0	0	0	0	0
064-02	64	2	3	5111	0	0	0	0	31	0	0	0	0	0	0	145	0	0	0	0	0	0	0	2	0	0	0	0	0	0	34	0	0	0	3	0	103	6	0	0	0	0	0	32	0	0	0	0	1
064-03	64	3	5	5122	0	0	0	0	166	0	0	0	0	0	0	100	0	0	0	0	0	0	0	0	3	0	0	0	0	0	4	0	0	0	0	0	35	0	12	0	0	0	0	0	0	0	0	0	1
064-04	64	4	8	3928	0	0	0	0	1385	0	0	0	0	0	0	59	0	0	0	0	0	0	0	0	0	0	0	51	0	0	0	0	0	0	0	0	8	1	2	0	0	0	0	0	0	0	0	0	0
064-06	64	6	12	5167	0	0	0	0	232	0	0	0	1	0	2	14	0	0	0	0	0	0	0	0	0	0	0	12	0	0	0	0	0	0	0	0	3	0	0	0	0	0	0	0	0	0	0	0	0
064-09	64	9	19	5190	0	15	0	0	197	0	0	0	0	0	0	19	0	0	0	0	0	0	0	0	0	0	0	0	0	0	3	0	0	0	0	0	7	0	3	0	0	0	0	0	0	0	0	0	0
064-12	64	12	26	5077	0	0	0	0	337	0	0	0	0	0	0	11	0	1	0	0	0	0	0	0	0	0	0	0	0	0	0	0	0	0	0	0	4	0	0	0	0	0	0	0	0	0	0	0	0
066-00-9210	66	0	0	5388	0	5	0	3	0	0	0	0	2	0	3	12	0	0	0	0	0	0	0	0	0	1	0	0	0	0	2	0	0	0	2	0	13	1	0	0	0	0	0	0	0	0	0	4	0
066-01	66	1	1	5338	0	2	0	0	2	0	0	0	0	0	0	76	0	0	0	0	0	0	0	0	0	0	0	0	0	0	3	0	0	0	0	7	3	2	0	0	0	0	0	0	0	0	0	0	0
066-02	66	2	3	5377	0	0	0	0	0	0	0	0	0	0	0	41	0	0	0	0	0	0	0	0	0	0	0	0	0	0	1	0	0	0	0	0	9	0	0	0	0	0	0	0	0	0	0	0	0
066-03	66	3	5	5403	0	0	1	0	0	0	0	0	0	0	0	21	0	1	0	0	0	0	0	0	0	0	0	0	0	0	0	0	0	0	0	0	5	0	0	0	0	0	0	0	0	0	0	0	0
066-04	66	4	8	5410	0	0	3	0	0	0	0	0	0	0	1	4	0	0	0	0	0	0	0	0	0	0	0	0	0	0	0	0	0	0	0	0	13	0	0	0	0	0	0	0	0	0	0	0	0
066-06	66	6	12	5390	0	0	3	0	0	0	0	0	0	0	2	18	0	0	0	3	0	0	0	0	0	0	0	0	0	0	0	0	0	0	1	0	14	0	0	0	0	0	0	0	0	0	0	0	0
066-09	66	9	19	5394	0	0	1	0	0	0	0	0	0	0	2	14	0	0	0	1	0	0	0	0	0	0	0	0	0	0	1	0	0	0	1	0	17	3	0	0	0	0	0	0	0	0	0	0	0
066-12	66	12	26	5365	0	9	0	0	0	0	0	0	1	0	4	22	0	0	0	0	0	0	0	0	0	0	0	0	0	0	7	0	0	0	3	0	19	0	0	0	0	0	0	0	0	0	0	0	0
068-00-9215	68	0	0	195	0	2237	0	789	5	1175	0	174	41	0	296	0	171	66	0	0	0	36	0	0	0	0	0	0	0	42	0	53	0	0	0	0	128	0	0	0	0	0	0	0	40	0	0	0	0
068-01	68	1	1	2633	0	2329	2	226	0	61	0	51	4	0	54	0	19	0	0	0	0	5	0	0	0	0	0	0	0	28	0	0	0	0	0	0	18	0	0	0	0	0	0	1	0	0	0	0	3
068-02	68	2	3	5368	0	5	0	0	0	0	0	0	0	0	0	0	0	0	0	0	0	0	0	0	0	0	0	0	0	0	0	0	0	0	0	0	53	0	0	0	0	0	0	0	0	0	0	0	0
068-03	68	3	5	5420	0	3	0	0	0	0	0	0	0	0	0	0	0	0	0	0	0	0	0	0	0	0	0	0	0	0	0	0	0	0	0	0	8	0	0	0	0	0	0	0	0	0	0	0	0
068-04	68	4	8	5417	0	3	3	0	0	0	0	0	0	0	0	0	0	0	0	0	0	1	0	0	0	0	0	1	0	0	0	0	0	0	0	0	6	0	0	0	0	0	0	0	0	0	0	0	0
068-06	68	6	12	5398	0	6	4	0	0	0	0	0	0	0	0	0	0	0	0	0	0	0	0	0	0	0	0	1	0	0	0	0	0	0	0	0	22	0	0	0	0	0	0	0	0	0	0	0	0
068-09	68	9	19	4422	0	2	0	0	0	0	28	0	0	0	77	0	0	0	0	0	0	76	0	0	0	0	0	1	0	0	160	0	0	0	0	32	514	64	0	0	0	0	0	0	0	0	0	0	0
068-12	68	12	26	5321	0	0	0	0	0	0	0	0	2	0	2	0	0	0	0	0	0	0	0	0	4	0	0	3	0	0	19	0	0	0	0	0	76	17	0	0	0	0	0	0	0	0	0	0	0
073-00-9223	73	0	0	1	1	1954	0	666	0	1637	1	690	25	0	204	0	121	0	0	0	5	35	0	0	0	0	0	0	0	0	0	0	0	0	0	0	91	3	0	0	0	0	0	0	24	0	0	0	2
073-01	73	1	1	10	0	4159	0	7	0	0	1	13	1	0	3	0	0	0	0	0	1	284	0	0	0	0	0	572	0	0	2	0	0	0	0	202	169	4	0	0	0	0	0	14	0	0	0	0	0
073-02	73	2	3	15	0	3122	0	0	0	0	0	2	0	0	0	0	0	0	0	0	0	89	0	0	0	0	0	1878	0	0	0	0	0	0	0	65	238	0	0	0	0	0	0	21	0	0	3	0	0
073-03	73	3	5	8	0	4238	0	0	0	0	0	2	0	0	0	0	0	0	0	0	0	375	0	0	1	0	0	33	0	0	4	0	0	0	0	56	695	0	0	0	0	0	0	266	0	0	0	0	0
073-04	73	4	8	1	0	4618	45	0	0	0	0	0	1	0	0	0	0	0	0	0	0	75	0	0	0	0	0	84	0	0	0	0	0	0	0	49	532	0	0	0	0	0	0	441	0	0	7	0	0
073-06	73	6	12	1	0	3519	0	0	0	0	0	1471	0	2	0	0	0	0	0	0	0	248	0	0	0	0	0	2	0	0	1	0	0	0	0	155	31	1	0	0	0	0	0	0	0	0	0	0	0
073-09	73	9	19	0	0	2573	0	0	0	0	0	385	2	2108	7	0	0	0	0	0	0	36	0	0	0	0	0	0	0	0	26	0	0	0	0	112	176	16	0	0	0	0	0	39	0	0	0	0	0
073-12	73	12	26	3	0	1242	6	0	0	0	0	298	1707	263	84	0	0	0	0	0	0	220	0	0	0	0	0	0	8	0	78	0	0	0	0	0	1518	55	0	0	0	0	0	0	0	0	0	0	0
075-01	75	1	1	3	0	1453	0	0	0	1582	0	83	1778	0	468	0	0	0	0	0	0	4	0	0	0	0	0	0	0	0	1	0	0	0	0	0	58	15	0	0	0	0	0	0	10	0	0	0	0
075-02	75	2	3	14	0	255	0	0	0	1256	0	782	1292	0	1627	0	48	0	0	0	0	1	0	0	0	0	0	0	0	0	2	0	0	0	0	0	154	24	0	0	0	0	0	0	72	0	0	0	0
075-03	75	3	5	15	0	1937	0	0	0	1219	0	157	1528	0	465	0	32	0	0	0	0	0	0	0	0	0	0	0	0	0	0	0	0	0	0	0	78	5	0	0	0	0	0	0	27	0	0	0	0
075-06	75	6	12	9	6	1911	1	0	1	1177	0	114	1276	0	501	0	314	0	0	0	0	2	0	0	0	0	0	0	0	0	0	9	0	0	0	0	110	7	0	0	0	0	0	0	50	0	0	0	0
081-00-9235	81	0	0	221	5137	1	7	0	0	0	0	0	1	5	0	23	0	0	0	0	0	0	0	0	0	0	0	0	0	0	0	0	0	0	0	0	34	0	11	0	0	0	0	0	0	0	0	0	0
081-01	81	1	1	209	377	0	4521	0	0	0	0	0	10	4	0	52	0	0	0	0	0	0	0	0	0	0	0	0	0	0	15	0	0	0	0	19	214	0	0	0	0	0	0	0	0	0	0	20	0
081-02	81	2	3	2796	698	0	1245	0	0	0	0	0	12	125	0	72	0	0	0	0	0	0	0	0	0	0	0	0	0	0	16	0	0	0	0	0	467	0	0	0	0	0	0	0	0	0	0	13	0
081-03	81	3	5	136	5278	0	0	0	0	0	0	0	0	0	0	5	0	0	0	0	0	0	0	0	0	0	0	0	0	0	1	0	0	0	0	0	9	0	7	0	0	0	0	0	0	0	0	0	0
081-04	81	4	8	33	5388	2	1	0	0	0	0	0	0	0	0	1	0	0	0	0	0	0	0	0	0	0	0	0	0	0	0	0	0	0	0	0	4	0	0	0	0	0	0	0	0	0	0	0	0
081-06	81	6	12	98	3414	0	1	0	0	0	0	0	1	0	0	73	0	0	0	0	0	0	0	0	1	0	4	0	0	0	3	0	0	0	0	99	1737	1	4	0	0	0	0	0	0	0	0	0	0
081-09	81	9	19	165	5249	8	2	0	0	0	2	0	0	0	0	2	0	0	0	0	0	0	0	0	0	0	0	0	0	0	1	0	0	0	0	0	2	0	0	0	0	0	0	0	0	0	0	0	0
081-12	81	12	26	641	4766	0	0	0	0	0	0	0	0	0	0	9	0	0	0	1	0	0	0	0	0	0	0	0	0	0	1	0	0	0	0	0	13	0	8	2	0	0	0	0	0	0	0	0	0
098-00-9252	98	0	0	5316	7	0	14	0	0	0	0	0	0	0	0	50	0	0	0	4	0	2	0	0	0	0	0	0	0	0	0	0	0	0	0	0	38	0	0	0	0	0	0	8	0	0	0	0	0
098-01	98	1	1	5011	9	0	0	0	1	0	0	0	0	0	0	230	0	0	0	4	0	1	0	0	0	2	0	0	0	0	0	0	22	0	0	0	110	0	0	1	0	0	0	11	0	0	4	0	0
098-02	98	2	3	4824	10	0	0	0	0	0	0	0	14	0	0	455	0	0	0	0	0	7	0	0	0	1	0	0	0	0	5	0	0	0	0	0	68	0	0	0	0	0	0	0	0	0	11	0	0
098-03	98	3	5	1100	2	0	1	0	0	0	0	0	2	0	0	11	0	0	0	0	0	0	0	0	0	4291	0	0	0	0	0	0	0	0	0	0	24	0	0	5	0	0	0	6	0	0	0	0	0
098-09	98	9	19	3	0	0	0	0	0	0	0	0	1495	0	0	1402	0	0	0	522	0	274	0	0	0	1	0	0	7	2	27	0	5	0	0	0	1685	0	0	1438	0	0	0	44	0	0	10	0	0
098-12	98	12	26	3	0	0	0	0	0	117	0	0	1644	0	0	1196	0	0	0	355	0	490	0	7	0	0	0	773	8	67	24	0	0	0	0	0	747	2	0	481	0	0	0	16	0	0	0	0	0
101-00-9254	101	0	0	5188	4	24	0	2	0	178	0	0	0	0	1	12	4	0	0	0	0	0	0	0	3	0	0	0	0	0	0	0	0	0	0	0	11	0	0	0	0	0	0	0	0	0	0	0	0
101-01	101	1	1	4346	0	2	0	0	1062	0	0	0	2	0	0	5	0	0	0	0	0	0	0	0	0	0	0	0	0	0	2	0	0	0	0	0	11	2	0	0	0	0	0	0	0	0	0	0	0
101-02	101	2	3	3700	0	1	0	0	1707	0	0	0	0	0	0	3	0	0	0	0	0	0	0	0	0	0	0	0	0	0	2	0	0	0	0	0	15	0	0	0	0	0	0	0	0	0	0	0	0
101-03	101	3	5	4041	0	0	0	0	1320	0	0	0	6	0	0	4	0	0	0	0	0	0	0	0	0	0	0	0	0	0	14	0	0	0	0	0	40	9	0	0	0	0	0	0	0	0	0	0	0
101-04	101	4	8	5324	0	0	0	0	91	0	0	0	0	0	0	1	0	0	0	0	0	0	0	1	1	0	0	0	0	0	1	0	0	0	0	0	9	0	0	0	0	0	0	0	0	0	0	0	0
101-06	101	6	12	5350	0	0	0	0	60	0	0	0	0	0	0	1	0	0	0	0	0	0	0	0	0	0	0	0	0	0	1	0	0	0	0	0	17	1	0	0	0	0	0	0	0	0	0	0	0
101-09	101	9	19	5338	0	0	0	0	72	0	0	0	0	0	0	6	0	0	0	1	0	0	0	0	0	0	0	0	0	0	0	0	0	0	0	0	12	1	0	0	0	0	0	0	0	0	0	0	0
101-12	101	12	26	3098	0	0	0	0	354	0	0	130	140	0	1247	6	0	0	0	0	0	0	0	0	1	0	0	0	0	0	22	0	0	0	0	0	433	95	0	0	0	0	4	0	0	0	0	0	0
103-01	103	1	1	4988	323	20	0	0	0	0	0	0	0	0	0	6	0	0	0	0	0	0	0	0	0	0	0	0	0	0	1	0	0	0	3	0	90	0	4	0	0	0	0	4	0	0	0	0	0
103-02	103	2	3	4195	1210	3	0	0	0	0	0	0	1	0	0	0	0	0	0	0	0	0	0	0	0	0	0	0	0	0	1	0	0	0	6	0	15	2	3	0	0	0	0	0	0	0	0	0	0
103-03	103	3	5	565	4847	0	0	0	0	0	0	0	1	0	0	0	0	0	0	0	0	0	0	0	0	0	0	0	0	0	3	0	0	0	0	0	15	2	6	1	0	0	0	0	0	0	0	0	2
103-04	103	4	8	29	5283	0	0	0	0	0	0	0	4	0	0	0	0	0	0	0	0	0	0	0	0	0	0	0	0	0	7	0	0	0	0	0	67	0	20	0	0	0	0	0	0	0	0	0	0
103-06	103	6	12	5	5421	0	0	0	0	0	0	0	0	0	0	0	0	0	0	0	0	0	0	0	0	0	0	0	0	0	0	0	0	0	0	0	5	0	2	0	0	0	0	0	0	0	0	0	0
103-09	103	9	19	70	5351	0	0	0	0	0	0	0	0	0	0	0	0	0	0	0	0	0	0	0	0	0	0	0	0	0	4	0	0	0	0	0	6	0	6	0	0	0	0	0	0	0	0	0	0
103-12	103	12	26	398	4958	0	0	0	0	0	0	0	1	0	2	0	0	0	0	0	1	0	0	0	0	0	0	0	0	0	8	0	0	0	1	0	61	7	37	0	0	0	0	1	0	0	0	0	2
106-00-9261	106	0	0	5410	8	0	3	0	0	0	0	0	0	0	0	0	0	0	0	0	0	0	0	0	0	0	0	0	0	0	1	0	0	0	0	0	9	0	2	0	0	0	0	0	0	0	0	0	0
106-01	106	1	1	5403	15	0	0	0	0	0	0	0	0	0	0	0	0	0	0	0	0	0	0	0	0	0	0	0	0	0	0	0	0	0	0	0	13	3	3	0	0	0	0	0	0	0	0	0	0
106-02	106	2	3	5411	9	0	0	0	0	0	0	0	0	0	0	0	0	0	0	0	0	0	0	0	0	0	0	0	0	0	0	0	5	0	0	0	6	0	0	0	0	0	0	0	0	0	0	0	0
106-03	106	3	5	5414	0	0	0	0	0	0	0	0	1	0	0	0	0	0	0	0	0	0	0	0	0	0	0	0	0	0	0	0	0	0	0	0	16	0	3	0	0	0	0	2	0	0	0	0	2
106-04	106	4	8	5396	9	0	0	0	0	0	0	0	0	0	0	0	0	0	0	0	0	0	0	0	0	0	0	0	0	0	8	0	0	0	0	0	18	1	9	0	0	0	0	0	0	0	0	0	2
106-06	106	6	12	5413	12	0	0	0	0	0	0	0	0	0	0	0	0	0	0	0	0	0	0	0	0	0	0	0	0	0	0	0	0	0	0	0	6	0	0	0	0	0	0	0	0	0	0	0	0
106-12	106	12	26	5389	0	0	0	0	0	0	0	0	0	0	0	0	0	0	0	0	0	0	0	0	0	0	0	0	0	0	2	0	0	0	0	0	31	0	2	0	0	0	0	0	0	0	0	0	0
110-00-9280	110	0	0	252	1	716	0	2389	0	446	1054	78	105	0	0	0	84	0	0	1	0	3	0	0	0	0	0	0	32	22	0	22	0	0	26	0	200	17	0	0	0	0	151	0	0	0	0	0	0
110-01	110	1	1	102	5325	0	0	0	0	0	0	0	0	0	0	3	0	0	0	0	0	0	0	0	0	0	0	0	0	0	0	0	0	0	0	0	1	0	1	0	0	0	0	0	0	0	0	0	0
110-02	110	2	3	67	5278	1	0	0	0	0	0	0	0	0	1	3	0	0	0	0	0	0	0	0	0	0	0	0	0	0	3	3	0	0	4	0	70	0	0	0	0	0	0	0	0	0	0	0	0
110-03	110	3	5	160	5226	0	0	0	0	0	0	0	0	0	0	7	0	0	0	0	0	0	0	0	0	0	0	0	0	0	1	0	0	0	0	21	11	0	3	0	0	0	0	3	0	0	0	0	0
110-04	110	4	8	6	5419	0	0	0	0	0	0	0	0	0	0	2	0	0	0	0	0	0	0	0	0	0	0	0	0	0	0	0	0	0	0	0	4	0	0	0	0	0	0	0	0	0	0	0	0
110-06	110	6	12	8	5408	0	1	0	0	0	0	0	0	0	1	6	0	1	0	0	0	0	0	0	0	0	0	0	0	0	0	0	0	0	0	0	6	0	1	0	0	0	0	0	0	0	0	0	0
110-09	110	9	19	315	281	0	4827	0	0	0	0	0	0	0	0	0	0	1	0	0	0	0	0	0	0	0	0	0	0	0	0	0	0	0	0	0	7	0	0	0	0	0	0	0	0	0	0	0	0
110-12	110	12	26	10	4998	0	0	0	0	5	0	0	195	0	1	1	0	0	0	0	1	0	0	0	0	0	0	0	20	0	10	0	0	0	2	0	184	0	12	0	0	0	0	0	0	0	0	0	0
113-00-9266	113	0	0	3559	4	1673	1	3	0	0	0	26	0	4	25	21	0	0	0	16	0	22	0	0	0	0	0	1	0	0	0	0	0	0	3	0	73	11	0	0	9	0	0	0	0	0	0	4	0
113-01	113	1	1	4197	7	869	230	0	0	0	0	14	0	0	0	62	0	0	0	8	0	10	0	0	0	0	0	0	0	0	0	0	0	0	0	0	31	0	0	0	0	0	0	0	0	0	0	0	0
113-02	113	2	3	4559	9	2	0	0	0	0	0	5	35	37	10	91	0	0	0	0	0	0	0	0	0	0	0	0	0	0	111	0	68	0	46	89	305	63	0	0	0	0	0	11	0	0	10	0	0
113-03	113	3	5	5236	0	2	1	0	0	0	0	10	2	55	1	61	0	0	0	0	0	0	0	0	0	0	0	0	0	0	7	0	0	0	0	0	47	0	0	0	0	0	0	0	0	0	0	0	0
113-04	113	4	8	5258	50	0	1	0	0	0	0	0	0	24	0	72	0	0	0	0	0	0	0	0	0	0	0	0	0	0	2	0	0	0	0	7	8	0	0	0	0	0	0	0	0	0	0	0	1
113-12	113	12	26	5083	0	30	0	0	0	0	0	17	12	36	79	44	0	0	0	0	4	10	0	0	0	0	0	16	0	0	18	0	0	0	18	0	59	8	0	0	0	0	0	1	0	0	0	0	0
120-00-9293	120	0	0	5349	0	0	2	1	28	0	0	0	4	0	3	18	0	0	0	0	2	0	0	0	0	0	0	0	0	0	0	0	0	0	1	0	21	0	0	0	0	0	0	0	0	0	0	0	0
120-01	120	1	1	634	0	1946	1	1755	0	0	641	82	18	0	0	30	0	26	0	2	0	29	0	0	0	0	0	0	2	19	1	0	0	0	2	0	243	14	0	0	0	0	29	0	0	0	0	0	0
120-02	120	2	3	5347	0	56	0	15	0	0	2	0	0	0	0	2	0	0	0	0	0	1	0	0	0	0	0	0	0	0	0	0	0	0	0	0	8	0	0	0	0	0	1	0	0	0	0	0	0
120-03	120	3	5	5428	0	2	0	0	0	0	0	0	0	0	0	0	0	0	0	0	0	0	0	0	0	0	0	0	0	0	0	0	0	0	0	0	1	0	0	0	0	0	0	0	0	0	0	0	0
120-04	120	4	8	1828	0	0	3602	0	0	0	0	0	0	0	0	1	0	0	0	0	0	0	0	0	0	0	0	0	0	0	0	0	0	0	0	0	0	0	0	0	0	0	0	0	0	0	0	0	0
120-06	120	6	12	5403	0	1	1	1	1	0	0	0	0	0	0	16	0	0	0	0	0	0	0	0	0	0	0	0	0	0	0	0	0	0	0	0	8	0	0	0	0	0	0	0	0	0	0	0	0
120-09	120	9	19	5225	0	0	3	0	149	0	0	0	0	0	1	9	0	0	0	0	0	2	0	0	0	0	0	0	0	0	1	0	0	0	2	0	25	0	0	0	0	0	0	0	0	0	0	0	0
120-12	120	12	26	5351	0	0	0	0	53	0	0	0	0	0	0	10	0	0	0	0	0	0	0	0	0	0	1	0	0	0	0	0	0	0	0	0	10	0	0	0	0	0	0	0	0	0	0	0	0
121-00-9282	121	0	0	1172	6	307	0	3209	0	0	232	86	46	0	0	0	0	0	0	0	0	13	0	44	0	0	0	0	5	30	0	0	0	0	26	0	233	84	0	21	0	0	0	0	0	0	0	0	0
121-01	121	1	1	2696	0	38	0	1	0	2690	0	2	0	0	0	0	0	0	3	0	0	0	0	0	0	0	0	0	0	0	0	0	0	0	0	0	1	0	0	0	0	0	0	0	1	0	0	0	0
121-02	121	2	3	1141	0	27	0	5	0	2261	88	182	0	0	49	0	81	150	1247	0	0	17	0	0	0	0	0	0	0	101	0	0	0	0	0	0	82	2	0	0	0	0	0	0	70	0	0	0	1
121-03	121	3	5	3982	0	112	0	2	0	136	151	140	0	0	0	0	104	54	688	0	0	14	0	0	0	0	0	0	0	41	0	0	0	0	0	0	7	4	0	0	0	0	0	0	0	0	0	0	0
121-04	121	4	8	53	0	83	0	3226	0	289	955	214	8	0	2	0	227	50	0	0	21	1	0	1	0	0	0	0	226	40	0	0	0	0	0	0	35	26	0	0	0	0	0	0	0	0	0	0	0
121-06	121	6	12	172	0	975	0	1914	0	286	1424	229	10	0	0	0	200	0	0	0	30	1	0	0	0	0	0	0	45	20	1	2	0	0	44	0	78	11	0	0	0	0	0	0	0	0	0	0	0
121-09	121	9	19	702	0	2084	1	26	0	316	157	119	13	0	2	0	241	454	854	0	4	5	0	0	0	0	0	0	0	337	2	9	0	0	2	0	103	2	0	0	0	0	0	0	84	0	0	0	0
128-01	128	1	1	433	0	277	0	3043	0	0	339	89	138	0	19	0	304	0	0	0	33	0	0	0	2	0	0	0	39	24	8	103	0	0	190	0	359	100	0	27	0	0	0	8	0	0	8	0	17
128-02	128	2	3	77	0	40	0	2555	0	192	500	384	256	0	0	0	275	0	0	9	86	0	68	250	0	0	0	0	319	3	1	90	0	0	146	0	180	16	0	11	0	0	0	0	10	0	0	0	0
128-03	128	3	5	4441	0	205	0	76	0	0	1	576	3	0	0	0	0	0	5	0	0	3	0	0	0	0	0	0	0	0	6	0	0	0	0	0	107	40	0	0	0	0	0	0	0	0	0	0	0
128-04	128	4	8	509	0	110	0	261	0	182	1921	1231	310	0	0	0	188	0	0	0	0	0	49	0	0	0	0	0	0	0	17	405	0	0	163	0	85	22	0	8	0	0	0	0	0	0	0	0	0
128-06	128	6	12	296	0	263	0	1347	0	281	987	307	97	0	0	0	296	0	0	100	71	0	0	397	0	0	0	0	177	1	2	540	0	0	93	0	172	7	0	9	0	0	0	0	7	0	0	0	0
131-00-9289	131	0	0	7	1	0	4173	0	0	0	0	0	17	4	1074	4	0	0	0	0	6	0	0	0	0	0	0	0	0	0	1	0	0	0	18	0	126	0	0	0	0	86	0	0	0	0	1	0	0
131-03	131	3	5	13	0	5	12	0	2	0	0	0	2	4544	5	644	0	0	0	0	1	0	0	0	6	0	0	0	0	0	0	0	25	0	0	0	152	0	0	0	0	0	0	0	0	0	0	0	0
131-04	131	4	8	603	0	348	0	0	2910	0	0	0	0	1073	19	0	0	0	0	0	2	0	0	0	0	0	0	0	0	0	5	0	54	0	0	0	409	0	329	0	0	0	0	1	0	0	0	0	1
131-06	131	6	12	3159	0	711	1	0	1447	0	0	1	0	73	5	0	0	0	0	0	0	0	0	0	0	0	0	0	0	0	0	2	0	0	0	0	32	0	26	0	0	0	0	0	0	0	0	0	0
131-09	131	9	19	658	0	841	0	0	2	0	0	0	414	4	969	1	95	0	0	0	2321	0	0	0	0	0	0	0	4	6	12	0	0	0	0	0	104	0	0	5	0	0	0	0	0	0	0	0	0
134-00-9290	134	0	0	2132	0	0	3282	0	0	0	0	0	1	0	2	3	0	0	0	0	0	5	0	0	0	0	0	0	0	0	0	0	0	0	0	0	6	0	0	0	0	0	0	0	0	0	0	0	1
134-01	134	1	1	864	0	0	4520	0	0	0	0	0	0	0	0	0	0	0	0	0	0	2	0	0	0	0	0	4	0	0	0	0	38	0	0	0	3	0	0	0	0	0	0	0	0	0	0	0	0
134-02	134	2	3	5396	0	1	0	0	0	2	0	0	2	3	2	1	1	0	0	0	0	2	0	0	0	0	0	1	0	0	5	0	0	0	0	0	14	3	0	0	0	0	0	0	0	0	0	0	1
134-03	134	3	5	5429	0	0	0	0	0	0	0	0	0	0	0	0	0	0	0	0	0	0	0	0	0	0	0	0	0	0	0	0	0	0	0	0	2	0	0	0	0	0	0	0	0	0	0	0	0
134-04	134	4	8	5424	0	0	0	0	0	0	0	0	0	0	0	0	0	0	0	0	0	0	0	0	0	0	0	0	0	0	0	0	0	0	0	0	7	0	0	0	0	0	0	0	0	0	0	0	0
134-06	134	6	12	5368	0	0	0	0	0	0	0	0	0	0	16	0	0	0	0	0	0	0	0	0	0	2	0	0	0	0	3	0	0	0	0	0	36	0	0	0	0	0	0	0	0	0	0	0	0
134-09	134	9	19	5424	0	0	0	1	0	0	0	1	0	0	0	0	0	0	0	0	0	0	0	0	0	0	0	0	0	0	0	0	0	0	0	0	5	0	0	0	0	0	0	0	0	0	0	0	0
134-12	134	12	26	1940	0	0	3454	0	0	0	0	0	0	0	2	0	4	0	0	0	0	1	0	0	0	0	0	0	0	0	4	0	10	0	0	0	16	0	0	0	0	0	0	0	0	0	6	0	0
135-00-9294	135	0	0	3939	3	297	1	23	0	876	43	173	2	0	0	9	45	0	0	0	0	16	0	0	0	0	0	0	0	0	2	0	0	0	0	0	2	0	0	0	0	0	0	0	0	0	0	0	0
135-01	135	1	1	2088	0	200	0	13	0	2982	114	15	0	0	0	11	0	0	0	0	0	3	0	0	0	0	0	0	0	0	0	3	0	0	0	0	2	0	0	0	0	0	0	0	0	0	0	0	0
135-02	135	2	3	4069	0	5	0	0	0	1351	0	0	0	0	0	6	0	0	0	0	0	0	0	0	0	0	0	0	0	0	0	0	0	0	0	0	0	0	0	0	0	0	0	0	0	0	0	0	0
135-03	135	3	5	4092	0	5	1	0	0	1329	0	0	0	0	0	4	0	0	0	0	0	0	0	0	0	0	0	0	0	0	0	0	0	0	0	0	0	0	0	0	0	0	0	0	0	0	0	0	0
135-06	135	6	12	1511	0	1919	0	0	0	152	1275	210	0	0	8	47	0	0	0	3	0	8	0	0	0	0	0	0	0	0	0	0	0	0	0	0	298	0	0	0	0	0	0	0	0	0	0	0	1
135-09	135	9	19	5316	0	0	49	0	0	0	0	0	0	0	0	63	0	0	0	0	0	0	0	0	0	0	0	0	0	0	0	0	0	0	0	0	3	0	0	0	0	0	0	0	0	0	0	0	0
135-12	135	12	26	5409	0	0	0	0	0	0	0	0	0	0	0	18	0	0	0	0	0	0	0	0	0	0	0	0	0	0	0	0	0	0	0	0	4	0	0	0	0	0	0	0	0	0	0	0	0
141-02	141	2	3	3926	738	0	629	0	0	0	0	0	1	0	1	23	0	0	0	0	0	0	0	0	0	0	0	0	0	0	9	0	0	0	0	0	99	0	18	0	0	0	0	7	0	0	0	0	3
141-03	141	3	5	4969	423	0	2	0	0	0	0	0	1	0	0	8	0	0	0	0	0	0	0	0	0	0	0	0	0	0	3	0	0	0	0	0	25	0	12	0	0	0	0	0	0	0	0	0	1
141-04	141	4	8	2411	1765	0	848	0	0	0	0	0	3	0	5	84	0	0	0	0	0	0	0	0	0	0	0	0	0	0	24	0	0	0	0	23	260	35	82	0	0	0	0	26	0	0	0	0	0
141-06	141	6	12	2622	2420	1	15	0	0	0	0	0	2	0	0	45	0	0	0	0	0	0	0	0	0	0	0	0	0	0	21	0	0	0	0	0	290	13	109	0	0	0	0	28	0	0	0	0	0
141-09	141	9	19	2909	947	2	1284	0	0	0	0	0	0	0	0	79	0	0	0	0	0	0	0	0	0	0	0	0	0	0	14	0	0	0	0	15	148	20	7	0	0	0	0	14	0	0	9	0	0
141-12	141	12	26	3219	1757	0	3	1	0	0	0	0	0	0	0	28	0	0	0	0	0	0	0	0	0	0	0	0	0	0	13	0	0	0	0	0	402	23	305	0	0	0	0	15	0	0	0	0	0
142-01	142	1	1	670	0	3030	0	2	0	233	0	348	10	0	331	6	310	46	0	0	0	133	0	0	0	0	0	0	0	7	0	0	0	0	0	0	295	0	0	0	0	0	0	0	0	0	0	0	0
142-02	142	2	3	3179	0	2002	0	0	0	0	0	59	5	0	33	11	0	0	0	0	9	42	0	0	0	0	0	0	0	0	0	0	0	0	0	0	91	0	0	0	0	0	0	0	0	0	0	0	0
142-09	142	9	19	5397	0	0	0	2	0	0	1	0	0	0	0	25	0	3	0	0	0	0	0	0	0	0	0	3	0	0	0	0	0	0	0	0	0	0	0	0	0	0	0	0	0	0	0	0	0
142-12	142	12	26	3506	0	1	0	5	0	0	0	0	1	1797	0	31	0	0	0	0	0	0	0	0	0	0	0	21	0	0	1	0	0	0	0	0	67	0	0	0	0	0	0	0	0	0	0	0	0
144-00-9310	144	0	0	5	1	1574	1	2167	0	180	1	542	323	0	51	0	148	72	0	0	85	2	0	2	0	0	0	0	0	58	0	80	0	0	0	0	139	4	0	0	0	0	0	0	0	0	0	0	0
144-01	144	1	1	4	0	1562	0	1985	0	0	0	461	554	0	135	3	0	0	0	0	95	2	0	0	0	0	0	0	0	42	0	93	0	0	0	0	495	1	0	0	0	336	0	0	0	0	0	0	0
144-03	144	3	5	2	1	3903	0	1	0	0	1	0	0	0	0	481	0	0	0	0	0	123	0	0	1	0	0	0	0	0	0	0	0	0	0	0	908	0	0	0	0	0	0	0	0	0	0	0	0
144-06	144	6	12	6	0	5278	0	0	0	0	0	0	0	0	0	63	0	0	0	0	1	54	0	0	0	0	0	0	0	0	0	0	0	0	0	0	29	0	0	0	0	0	0	0	0	0	0	0	0
144-09	144	9	19	6	4	5010	0	0	2	0	0	0	0	0	0	218	0	0	0	0	0	140	0	0	0	0	0	0	0	0	0	0	0	0	0	0	50	0	0	0	0	0	0	0	0	0	0	0	0
144-12	144	12	26	9	0	957	4356	0	4	0	0	0	1	0	2	29	0	0	0	0	0	46	0	0	1	0	0	0	0	0	3	0	0	0	0	0	23	2	0	0	0	0	0	1	0	3	0	0	0
150-00-9319	150	0	0	5379	5	0	0	2	0	0	0	0	0	2	0	36	0	0	0	0	0	0	0	0	0	0	0	0	0	0	2	0	0	0	0	0	1	0	0	0	0	0	0	0	0	0	0	0	0
150-01	150	1	1	5243	0	1	0	0	0	0	0	0	0	4	0	15	0	0	0	0	0	0	0	0	17	0	0	0	0	0	9	0	0	0	0	25	108	0	0	0	0	0	0	0	0	0	59	0	0
150-04	150	4	8	5234	0	0	0	0	0	0	0	0	0	0	0	171	0	0	0	0	0	0	0	0	0	0	0	0	0	0	4	0	0	0	0	1	16	0	0	0	0	0	0	0	0	0	0	0	0
150-09	150	9	19	614	5	7	0	0	0	0	0	0	168	0	0	141	0	0	0	0	0	0	0	0	1	0	0	0	0	0	112	0	0	0	0	109	4024	0	0	0	0	0	0	0	0	0	0	0	1219
159-00-9332	159	0	0	2067	3329	3	0	2	0	0	0	0	2	0	0	4	0	0	0	0	0	0	0	0	0	0	0	0	0	0	2	0	0	0	0	0	16	0	8	0	0	0	0	0	0	0	0	0	0
159-01	159	1	1	825	4584	0	0	0	0	0	0	0	0	0	0	4	0	0	0	0	1	0	0	0	0	0	0	0	0	0	2	0	0	0	0	0	15	0	6	0	0	0	0	0	0	0	0	0	3
159-02	159	2	3	1037	4386	0	0	0	0	0	0	0	0	0	0	1	0	0	0	0	0	0	0	0	0	0	0	0	0	0	3	0	0	0	0	0	3	0	0	0	0	0	0	0	0	0	0	0	1
159-03	159	3	5	1174	4198	0	5	0	0	0	0	1	0	0	2	2	0	0	0	0	0	0	0	0	0	0	0	0	0	0	7	0	0	0	0	0	39	0	11	0	0	0	0	1	0	0	0	0	0
159-04	159	4	8	1656	3733	0	0	0	0	0	0	0	0	0	1	2	0	0	0	0	0	0	0	0	0	0	0	0	0	0	5	0	0	0	0	0	34	0	2	0	0	0	0	0	0	0	0	0	0
159-06	159	6	12	1840	3553	0	0	0	0	0	0	0	0	0	0	2	0	0	0	0	0	0	0	0	0	0	0	0	0	0	0	0	0	0	0	6	28	0	6	0	0	0	0	12	0	0	0	0	0
159-09	159	9	19	2370	3018	3	0	0	0	0	0	0	0	0	0	7	0	0	0	0	0	0	0	0	0	0	0	0	0	0	1	0	0	0	0	0	31	0	11	0	0	0	0	1	0	0	0	0	0
159-12	159	12	26	2597	2789	3	7	0	0	0	0	0	0	0	1	2	0	0	0	0	1	0	0	0	0	0	0	0	0	0	11	0	0	0	0	0	19	2	3	0	0	0	0	0	0	0	0	0	0
162-00-9336	162	0	0	5167	0	2	0	0	215	0	0	1	0	39	0	0	0	0	0	0	0	0	0	0	0	0	0	0	0	0	1	0	0	0	0	0	3	0	0	0	0	0	0	0	0	0	0	0	0
162-01	162	1	1	2521	0	1	0	0	201	0	0	2	0	5	1	1	0	0	0	0	0	0	0	0	0	0	0	0	0	0	2	0	2652	0	0	39	6	0	0	0	0	0	0	1	0	0	0	0	0
162-02	162	2	3	4660	0	0	0	0	106	0	0	0	0	3	33	81	0	0	0	0	0	0	0	0	0	0	0	0	0	0	133	0	75	0	0	0	315	36	0	0	0	0	0	131	0	0	0	0	0
162-03	162	3	5	5214	0	0	0	0	8	0	0	0	0	0	9	12	0	0	0	0	0	0	0	0	37	0	0	0	0	0	11	0	51	0	0	22	60	1	0	0	0	0	0	4	0	0	15	0	1
162-06	162	6	12	4679	0	0	0	0	164	0	0	0	0	0	0	0	0	0	0	0	0	0	0	0	0	0	0	0	0	0	62	0	0	0	0	0	496	0	0	0	0	0	0	0	0	82	0	0	0
162-09	162	9	19	4207	0	0	0	0	1132	0	0	0	0	0	0	0	0	0	0	0	0	0	0	0	0	0	0	0	0	0	0	0	9	0	0	0	75	2	0	0	0	0	0	3	0	0	0	0	0
162-12	162	12	26	4374	0	0	0	0	624	0	0	0	6	0	65	44	0	0	0	0	28	0	0	0	0	0	0	0	0	0	41	0	0	0	0	0	243	72	0	0	0	0	0	17	0	0	0	0	0
166-00-9339	166	0	0	13	5406	0	0	2	0	0	0	0	3	0	0	0	0	0	0	0	0	0	0	0	0	0	0	0	0	0	0	0	0	0	0	0	4	0	0	0	0	0	0	0	0	0	0	0	0
166-01	166	1	1	9	5420	1	0	0	0	0	0	0	0	0	0	0	0	0	0	0	0	0	0	0	0	0	0	0	0	0	0	0	0	0	0	0	1	0	0	0	0	0	0	0	0	0	0	0	0
166-02	166	2	3	22	5403	1	0	0	0	0	0	0	0	0	0	0	0	0	0	0	0	0	0	0	0	0	0	0	0	0	0	0	0	0	0	0	4	0	0	0	0	0	0	0	0	0	0	0	0
166-03	166	3	5	5	5420	0	0	0	0	0	0	0	0	0	0	0	0	0	0	0	0	0	0	0	0	0	0	0	0	0	0	0	0	0	0	0	6	0	0	0	0	0	0	0	0	0	0	0	0
166-04	166	4	8	3	5426	0	0	0	0	0	0	0	0	0	0	0	0	0	0	0	0	0	0	0	0	0	0	0	0	0	0	0	0	0	0	0	2	0	0	0	0	0	0	0	0	0	0	0	0
166-06	166	6	12	364	4987	0	0	0	0	0	0	0	0	0	0	21	0	23	0	0	0	0	0	0	0	0	0	0	0	0	0	0	0	0	0	0	32	0	12	2	0	0	0	0	0	0	0	0	1
166-09	166	9	19	596	4829	2	0	0	0	0	0	0	0	0	0	0	0	0	0	0	0	0	0	0	0	0	0	0	0	0	0	0	0	0	0	0	4	0	0	0	0	0	0	0	0	0	0	0	0
166-12	166	12	26	0	5428	0	0	0	0	0	0	0	0	0	0	0	0	0	0	0	0	0	0	0	0	0	0	0	0	0	0	0	0	0	0	0	3	0	0	0	0	0	0	0	0	0	0	0	0
167-00-9341	167	0	0	11	32	1410	0	71	224	1713	0	260	82	0	802	4	177	0	0	164	21	6	0	1	0	0	0	2	0	0	12	191	0	0	114	0	134	18	0	1	1	0	0	1	0	0	0	24	0
167-01	167	1	1	22	4	467	0	677	7	202	0	62	1043	0	821	0	640	0	0	485	171	4	0	0	0	0	0	0	0	0	4	104	0	0	30	0	688	29	0	27	0	0	0	0	0	0	0	167	0
167-02	167	2	3	2036	5	592	0	898	2	286	0	166	1049	0	17	0	0	0	0	112	113	0	0	0	0	0	0	0	0	0	0	0	0	0	32	0	123	4	0	0	0	0	0	0	0	0	0	0	0
167-03	167	3	5	3732	28	1054	0	147	0	41	0	207	137	0	2	0	26	0	0	1	18	0	0	0	0	0	0	0	0	0	4	0	0	0	5	0	29	2	0	3	0	0	0	0	0	0	0	0	1
167-04	167	4	8	1057	0	0	4166	0	199	0	0	0	0	0	0	3	0	0	0	0	0	0	0	0	0	0	0	1	0	0	0	0	0	0	0	0	5	0	0	0	0	0	0	0	0	0	0	0	0
167-06	167	6	12	2489	2928	0	3	0	0	0	0	0	0	0	0	0	0	0	0	0	0	0	0	0	0	0	0	1	0	0	0	0	4	0	0	0	4	0	0	0	0	0	0	0	0	0	0	0	0
167-09	167	9	19	3651	423	897	96	0	186	0	0	0	7	0	27	2	3	0	0	0	0	0	0	0	0	0	0	2	0	0	19	0	0	0	21	26	69	18	0	8	0	0	0	3	0	0	0	0	0
167-12	167	12	26	3510	82	2	1556	0	74	0	0	0	2	0	6	17	0	0	0	1	0	0	0	0	0	0	0	1	0	0	76	0	11	0	46	20	27	0	0	0	0	0	0	1	0	0	0	0	0
168-00-9340	168	0	0	4857	0	3	0	1	552	0	0	1	0	0	0	0	0	0	0	0	0	2	0	0	0	0	0	0	0	0	0	0	0	0	0	0	13	0	0	0	0	0	0	0	0	0	0	0	0
168-01	168	1	1	3880	0	0	0	0	1517	0	0	0	0	0	0	0	0	23	0	0	0	0	0	0	0	0	0	0	0	0	0	0	0	0	0	0	11	3	0	0	0	0	0	0	0	0	0	0	0
168-02	168	2	3	3451	0	0	2	2	1925	0	0	0	0	0	0	0	0	15	0	1	0	0	0	0	0	0	0	0	0	0	1	0	0	0	0	0	14	0	0	0	0	0	0	0	0	0	0	0	0
168-03	168	3	5	2677	0	0	1	0	2701	0	0	0	0	0	8	0	0	0	0	0	0	0	0	0	0	0	0	0	0	0	5	0	0	0	0	0	30	3	0	0	0	0	0	0	0	0	0	0	0
168-04	168	4	8	3543	0	0	0	0	1852	0	0	0	0	0	0	0	0	32	0	0	0	0	0	0	0	0	0	0	0	0	0	0	0	0	0	0	4	0	0	0	0	0	0	0	0	0	0	0	0
168-06	168	6	12	4567	0	1	0	0	762	0	0	1	0	0	0	0	0	84	1	0	0	0	0	0	0	0	0	0	0	0	3	0	0	0	0	0	11	1	0	0	0	0	0	0	0	0	0	0	0
168-09	168	9	19	4324	0	0	0	0	1048	0	0	0	1	0	0	0	0	42	0	0	0	0	0	0	0	0	0	0	0	0	0	0	0	0	0	10	6	0	0	0	0	0	0	0	0	0	0	0	0
168-12	168	12	26	4145	0	1	0	0	1277	0	0	0	0	0	3	0	0	0	0	0	0	0	0	0	0	0	0	0	0	0	0	0	0	0	0	0	4	0	0	0	0	0	0	0	0	0	0	0	0
173-00-9348	173	0	0	2340	0	275	2	500	1	170	56	759	0	0	4	7	79	0	99	0	0	5	251	694	0	0	0	0	3	37	1	17	0	0	0	0	130	0	0	0	0	0	0	0	37	0	0	0	0
173-01	173	1	1	934	0	390	2292	1106	3	0	558	14	0	0	0	1	0	117	0	0	0	0	0	0	0	0	0	0	0	0	0	9	0	0	0	0	7	0	0	0	0	0	0	0	0	0	0	0	0
173-02	173	2	3	3737	0	297	3	479	1	252	3	40	0	0	0	3	65	0	514	0	0	0	3	0	0	0	0	0	0	0	0	16	0	0	5	0	13	5	0	0	0	0	0	0	0	0	0	0	0
173-03	173	3	5	2314	0	483	0	239	0	231	0	655	0	0	1	4	72	43	1336	0	0	0	27	0	0	0	0	0	0	0	0	25	0	0	0	0	1	0	0	0	0	0	0	0	0	0	0	0	0
173-04	173	4	8	2806	0	1932	0	0	0	0	0	671	0	0	0	19	0	0	0	0	0	0	0	0	0	0	0	0	0	0	0	0	0	0	0	0	3	0	0	0	0	0	0	0	0	0	0	0	0
173-06	173	6	12	1157	0	496	0	16	0	710	0	100	0	0	1	2	70	0	723	0	0	3	947	1174	0	0	0	0	0	0	0	5	0	0	0	0	27	0	0	0	0	0	0	0	22	0	0	0	0
173-09	173	9	19	3409	0	772	0	12	0	454	0	225	0	0	0	1	32	289	206	0	0	6	2	0	0	0	0	0	0	0	0	7	0	0	0	0	16	0	0	0	0	0	0	0	0	0	6	0	0
173-12	173	12	26	3385	0	439	0	1087	0	0	0	103	0	0	11	3	0	0	308	0	0	5	0	0	0	0	0	0	0	0	0	17	0	0	9	46	18	2	0	0	0	0	0	0	0	0	2	0	0
175-00-9350	175	0	0	22	0	232	0	1031	0	317	518	351	35	0	0	0	39	0	0	11	59	0	1029	1285	0	0	0	0	15	23	0	114	0	0	33	0	317	3	0	8	0	0	0	0	20	0	0	0	0
175-01	175	1	1	4909	0	397	0	40	0	0	1	12	0	0	0	40	0	7	0	1	0	11	0	0	0	0	0	0	0	0	0	0	0	0	0	0	9	0	0	0	0	0	0	0	0	0	0	0	0
175-02	175	2	3	3393	19	181	31	0	0	0	0	19	0	0	0	7	0	21	0	0	0	522	0	0	148	0	232	0	0	4	0	0	0	0	0	51	625	0	0	0	0	0	0	31	0	0	204	0	0
175-03	175	3	5	5187	0	27	0	0	0	0	1	0	0	0	0	97	0	0	0	0	0	47	0	0	17	0	6	0	0	0	0	0	0	0	0	3	45	0	0	0	0	0	0	3	0	0	26	0	0
175-04	175	4	8	5346	0	1	0	0	25	0	0	0	0	0	0	40	0	0	0	0	0	0	0	1	1	0	0	0	0	0	0	0	0	0	0	0	16	0	0	0	0	0	0	1	0	0	0	0	0
175-06	175	6	12	5339	0	0	0	0	50	0	0	0	0	0	0	29	0	0	0	0	0	0	0	0	0	0	0	0	0	0	0	0	0	0	0	0	12	0	0	0	0	0	0	0	0	0	0	0	0
175-09	175	9	19	5265	0	0	0	0	131	0	0	0	0	0	0	28	0	0	0	0	0	0	0	0	0	0	0	0	1	0	0	0	0	0	0	0	6	0	0	2	0	0	0	0	0	0	0	0	0
175-12	175	12	26	5152	0	0	0	0	237	0	0	0	0	0	0	25	0	0	0	0	0	0	0	0	0	0	0	0	0	0	1	0	0	0	0	0	16	0	0	0	0	0	2	2	0	0	0	0	2
185-00-9359	185	0	0	7	0	303	0	328	3	570	1408	218	364	0	0	3	472	828	0	12	0	0	27	0	0	0	0	0	44	38	0	100	0	0	0	0	706	14	0	1	0	0	0	0	118	0	0	0	0
185-01	185	1	1	406	0	3	0	0	0	0	0	554	451	0	352	7	0	0	0	1766	453	117	0	0	0	0	0	0	0	3	10	0	0	0	187	0	1122	72	0	0	887	0	0	0	0	0	0	0	0
185-02	185	2	3	55	0	5	0	0	0	0	0	763	1266	0	55	1	0	0	0	1712	0	13	0	0	0	0	0	0	8	35	30	4	0	0	345	0	1139	129	0	0	795	0	0	0	0	0	0	0	0
185-03	185	3	5	77	0	100	3889	0	2	0	0	648	74	0	6	1	0	0	132	21	0	0	0	0	0	0	0	0	0	2	5	2	0	0	167	0	305	17	0	0	185	0	0	0	0	0	9	5	0
185-04	185	4	8	8	0	67	0	594	2	1457	713	3	196	0	0	3	64	0	0	57	0	0	787	964	0	0	0	0	61	106	0	97	0	0	0	0	252	17	0	0	0	0	0	0	10	0	0	0	0
185-06	185	6	12	5408	6	0	3	5	0	0	2	0	1	0	0	0	0	0	0	0	0	0	0	0	0	0	0	0	0	0	0	0	0	0	0	0	6	0	0	0	0	0	0	0	0	0	0	0	0
185-09	185	9	19	2992	9	0	0	0	0	0	2	2	22	0	0	202	0	0	0	0	1	2	0	0	34	0	50	0	0	0	39	0	0	0	3	0	2072	83	0	18	34	0	0	0	0	0	347	0	0
185-12	185	12	26	5414	9	0	0	0	0	0	0	0	0	0	0	0	0	0	0	0	0	0	0	0	0	0	0	0	0	0	0	0	0	0	0	0	5	0	0	0	0	0	0	0	0	0	0	0	0
187-00-9366	187	0	0	42	5336	4	0	0	0	0	0	2	0	13	0	2	0	0	0	1	0	0	0	0	0	0	0	0	0	0	7	0	0	0	0	0	24	0	0	0	0	0	0	0	0	0	0	0	0
187-01	187	1	1	13	5406	0	0	0	0	0	0	0	0	5	0	0	0	0	0	0	0	0	0	0	0	0	0	0	0	0	0	0	0	0	0	0	7	0	0	0	0	0	0	0	0	0	0	0	0
187-02	187	2	3	13	5357	0	0	0	0	0	0	0	0	27	0	0	0	0	0	0	2	0	0	0	0	0	0	0	0	0	3	0	0	0	0	0	27	1	3	1	0	0	0	0	0	0	0	0	0
187-03	187	3	5	8	5341	0	0	0	0	0	0	0	2	40	0	0	0	0	0	0	0	0	0	0	0	0	0	0	0	0	7	0	0	0	0	0	31	0	0	0	0	0	0	0	0	0	0	0	0
187-04	187	4	8	0	5234	0	0	0	0	0	0	0	5	2	0	0	0	0	0	0	0	0	0	0	0	0	0	0	0	0	4	0	0	0	5	0	181	0	2	0	0	0	0	0	0	0	0	0	0
187-06	187	6	12	5	5393	0	0	0	0	0	0	0	1	28	0	0	0	0	0	0	0	0	0	0	0	0	0	0	0	0	0	0	0	0	0	0	4	0	0	0	0	0	0	0	0	0	0	0	0
187-09	187	9	19	1	5409	0	3	4	0	0	1	0	1	6	0	0	0	0	0	0	0	0	0	0	0	0	0	0	0	0	1	0	0	0	0	0	5	0	0	0	0	0	0	0	0	0	0	0	0
187-12	187	12	26	8	5398	0	0	1	0	0	0	0	1	0	0	0	0	0	0	0	0	0	0	0	0	0	0	0	0	0	2	0	0	0	0	0	21	0	0	0	0	0	0	1	0	0	0	0	0
190-01	190	1	1	5094	264	3	0	0	0	0	0	4	2	0	2	13	0	0	0	0	3	0	0	0	0	0	0	0	0	0	11	0	0	0	0	0	35	3	6	0	0	0	0	2	0	0	0	4	1
190-02	190	2	3	1867	2717	11	0	0	0	0	0	0	299	0	118	0	131	0	0	0	65	0	0	0	0	0	0	0	0	0	16	0	0	0	0	0	207	46	35	0	0	0	0	0	0	0	0	75	26
190-03	190	3	5	431	4603	0	84	0	0	0	0	0	0	0	0	0	0	0	0	0	0	0	0	0	0	0	0	0	0	0	0	0	0	0	0	0	158	0	34	0	0	0	0	0	0	0	0	10	0
190-04	190	4	8	48	5282	0	0	0	0	0	0	0	4	0	0	0	0	0	0	0	0	0	0	0	0	0	0	2	0	0	3	0	0	0	0	0	91	1	13	0	0	0	1	0	0	0	0	0	0
190-06	190	6	12	97	5279	8	0	0	0	0	0	0	4	0	0	0	0	0	0	0	2	0	0	0	0	0	0	0	0	0	2	0	0	0	0	0	35	3	14	0	0	0	0	9	0	0	0	1	0
190-09	190	9	19	2299	2048	568	3	0	0	0	0	0	7	0	24	0	0	0	0	0	5	0	0	0	0	0	0	5	0	0	68	0	0	0	0	0	383	25	33	0	0	0	0	137	0	0	0	24	0
190-12	190	12	26	205	5071	3	0	0	0	0	0	0	9	0	1	0	0	0	0	0	0	0	0	0	0	0	0	0	1	0	14	0	0	0	0	13	109	0	55	3	0	0	0	0	0	0	0	0	3
196-00-9379	196	0	0	1756	3301	171	0	1	0	0	2	0	1	0	2	143	0	0	0	0	0	0	0	0	0	0	0	0	0	0	0	0	0	0	0	0	43	0	0	0	0	0	0	0	0	0	0	0	0
196-01	196	1	1	75	5343	2	0	0	0	0	0	0	0	0	0	0	0	0	0	0	0	0	0	0	0	0	0	0	0	0	2	0	0	0	0	0	9	0	0	0	0	0	0	0	0	0	0	0	0
196-02	196	2	3	17	5395	1	0	0	0	0	0	0	1	0	0	0	0	0	0	0	0	0	0	0	0	0	0	0	0	0	1	0	0	0	0	0	14	0	0	0	0	0	0	0	0	0	0	0	0
196-03	196	3	5	6	5408	0	0	0	0	0	0	0	0	0	0	0	0	0	0	0	1	0	0	0	0	0	0	0	0	0	0	0	0	0	0	0	10	0	0	0	0	0	0	0	0	0	0	0	1
196-04	196	4	8	10	5410	0	0	0	0	0	0	0	0	0	0	0	0	0	0	0	2	0	0	0	0	0	0	0	0	0	0	0	0	0	0	0	8	0	0	0	0	0	0	0	0	0	0	0	0
196-06	196	6	12	12	5409	1	0	0	0	0	0	1	0	0	0	0	0	0	0	0	0	0	0	0	0	0	0	0	0	0	1	0	0	0	1	0	5	0	0	0	0	0	0	0	0	0	0	0	0
196-09	196	9	19	17	5395	0	0	0	0	0	0	0	0	0	0	0	0	0	0	0	0	0	0	0	0	0	0	0	0	0	1	0	0	0	0	0	15	0	0	0	0	0	0	0	0	0	0	0	1
196-12	196	12	26	10	5417	2	0	0	0	0	0	0	0	0	0	0	0	0	0	0	0	0	0	0	0	0	0	0	0	0	0	0	0	0	0	0	2	0	0	0	0	0	0	0	0	0	0	0	0
200-00-9384	200	0	0	1036	1	1404	0	999	0	667	0	186	102	0	538	0	112	134	0	0	2	9	0	0	0	0	0	0	1	121	1	20	0	0	0	0	98	8	0	0	0	0	0	0	0	0	0	0	0
200-01	200	1	1	5170	6	201	0	32	0	0	0	3	0	0	0	0	0	0	0	0	0	2	0	0	0	0	0	0	0	6	0	0	0	0	0	6	5	0	0	0	0	0	0	0	0	0	0	0	0
200-02	200	2	3	5371	9	0	0	0	0	0	0	0	0	0	0	0	0	0	0	0	0	0	0	0	0	0	0	1	0	0	0	0	0	0	0	22	25	0	0	0	0	0	0	7	0	0	0	0	0
200-03	200	3	5	5363	0	0	0	0	0	0	0	0	0	0	0	0	0	0	0	0	0	0	0	0	0	0	0	0	0	0	0	0	0	0	0	5	63	0	0	0	0	0	0	16	0	0	0	0	0
200-04	200	4	8	5282	5	0	0	0	0	0	0	0	0	0	0	0	0	0	0	0	0	0	0	0	0	0	0	91	0	0	18	0	0	0	3	7	23	0	0	0	0	0	0	8	0	0	2	0	0
200-06	200	6	12	4929	0	1	0	1	0	0	1	0	2	326	0	1	0	0	0	0	0	0	0	0	0	0	0	0	0	0	27	0	0	0	0	0	143	4	0	0	0	0	0	0	0	0	0	0	0
200-09	200	9	19	4842	0	0	0	0	0	0	0	0	0	0	0	0	0	0	0	0	0	0	0	0	0	0	0	555	0	0	16	0	0	0	5	0	13	1	0	0	0	0	0	0	0	0	0	0	0
200-12	200	12	26	4804	0	1	0	3	0	0	0	0	9	288	2	4	0	0	0	4	0	0	0	0	0	0	0	1	0	0	22	0	0	0	1	0	292	4	0	0	0	0	0	0	0	0	0	0	0
207-01	207	1	1	20	5323	0	0	0	0	0	0	0	8	0	0	0	0	0	0	0	1	0	0	0	0	0	0	0	0	0	0	0	0	0	0	23	50	0	0	0	0	0	0	3	0	0	0	0	3
207-02	207	2	3	330	5054	0	0	0	0	0	0	0	0	0	0	0	0	0	0	0	0	0	0	0	0	0	0	0	0	0	0	0	0	0	0	9	16	0	7	0	0	0	0	0	0	0	0	0	0
207-03	207	3	5	207	5160	0	0	0	0	0	0	1	0	0	0	2	0	0	0	0	1	0	0	0	0	0	0	0	0	0	0	0	0	0	0	0	45	0	1	0	0	0	0	0	0	0	0	0	3
207-04	207	4	8	77	5205	0	0	0	0	0	0	0	0	0	0	1	0	0	0	0	0	0	0	0	0	0	0	0	0	0	3	0	0	0	0	22	104	0	0	0	0	0	0	0	0	0	0	0	0
207-05	207	5	10	90	5299	0	0	0	0	0	0	0	5	0	0	2	0	0	0	0	0	0	0	0	0	0	0	0	0	0	1	0	0	0	0	0	24	0	0	0	0	0	0	0	0	0	0	0	8
207-06	207	6	12	192	4713	3	0	0	0	0	0	3	1	0	1	2	0	0	0	0	1	0	0	0	0	0	0	0	0	0	2	0	0	0	0	0	494	0	4	0	0	0	0	44	0	0	0	0	8
207-07	207	7	15	108	5289	0	0	0	0	0	0	0	0	0	0	0	0	0	0	0	0	0	0	0	0	0	0	0	0	0	2	0	0	0	0	0	25	2	0	0	0	0	0	0	0	0	0	0	4
207-08	207	8	17	85	4818	2	0	0	0	0	0	0	2	0	0	0	2	0	0	0	7	0	0	0	0	0	0	0	0	0	4	0	0	0	0	0	453	0	19	0	0	0	0	2	0	0	0	0	0
207-09	207	9	19	2519	2145	39	3	45	0	0	0	2	54	0	45	0	32	0	0	0	34	11	0	0	1	0	39	0	0	0	42	0	0	0	18	16	365	12	34	0	0	0	0	11	0	0	36	33	22
207-10	207	10	22	2618	2570	5	0	14	0	0	0	0	2	0	3	0	0	0	0	0	2	0	0	0	0	0	0	0	0	0	16	0	0	0	3	0	168	3	15	0	0	0	0	3	0	0	0	4	0
207-11	207	11	24	367	4965	1	3	1	0	0	0	0	2	0	0	0	0	0	0	0	8	0	0	0	0	0	0	0	3	0	5	0	0	0	0	0	51	1	19	0	0	0	0	1	0	0	0	0	4
207-12	207	12	26	92	5318	0	0	0	0	0	0	0	0	0	0	0	0	1	1	0	0	0	0	0	0	0	0	0	0	0	0	0	0	0	0	0	10	0	1	0	0	0	0	0	0	0	0	0	3
210-01	210	1	1	1515	23	0	3772	1	32	0	0	0	0	9	0	6	0	0	0	0	1	0	0	0	0	0	0	0	0	0	0	0	0	0	0	67	2	0	0	0	0	0	0	0	0	0	0	0	0
210-02	210	2	3	1487	0	1	3739	0	57	0	0	0	4	41	3	5	0	0	0	0	0	0	0	0	0	0	0	0	0	0	1	0	0	0	0	90	3	0	0	0	0	0	0	0	0	0	0	0	0
210-03	210	3	5	4815	0	0	6	1	78	0	0	0	7	82	73	38	0	0	0	0	4	14	0	0	4	0	0	0	0	0	3	0	0	0	0	133	167	0	0	0	0	0	0	0	0	0	23	0	1
210-04	210	4	8	4979	0	0	2	1	389	0	0	0	0	6	0	25	0	0	0	0	3	0	0	0	0	0	0	0	0	0	0	0	0	0	0	0	17	0	0	0	0	0	0	0	0	0	0	0	0
210-05	210	5	10	4858	0	0	0	0	506	0	0	0	1	0	0	33	0	0	0	0	0	0	0	0	0	0	0	0	0	0	2	0	0	0	0	0	14	0	0	0	0	0	0	2	0	0	0	0	0
210-06	210	6	12	5114	0	0	0	0	249	0	0	0	5	0	1	4	0	0	0	0	0	0	0	0	2	0	0	0	0	0	2	0	0	0	0	0	38	0	0	0	0	0	0	0	0	0	0	0	4
210-08	210	8	17	5254	0	0	0	0	122	0	0	0	6	11	4	18	0	0	0	0	0	0	0	0	0	0	0	0	0	0	1	0	0	0	0	0	9	0	0	0	0	0	0	0	0	0	0	0	1
210-09	210	9	19	5278	0	0	0	0	68	0	0	0	0	4	0	55	0	3	0	0	0	0	0	0	0	0	0	0	0	1	1	0	0	0	0	0	13	0	0	0	0	0	0	0	0	0	0	0	0
210-10	210	10	22	5112	0	2	0	0	214	0	0	0	6	15	2	26	6	0	0	0	0	0	0	0	0	0	0	0	0	0	1	0	0	0	0	0	40	0	0	0	0	0	0	0	0	0	0	0	3
210-11	210	11	24	5300	0	0	0	0	66	0	0	0	0	4	0	32	0	0	0	0	0	0	0	2	0	0	0	0	0	0	0	0	0	0	0	0	5	0	0	0	0	0	0	0	0	0	0	0	0
210-12	210	12	26	4979	0	1	0	0	202	0	0	0	6	15	1	56	3	0	0	0	2	0	0	3	0	0	1	0	0	0	5	0	0	0	0	0	112	0	0	0	0	0	0	0	0	0	80	0	0
211-01	211	1	1	0	5319	0	0	0	0	0	0	0	2	24	6	0	4	0	0	0	1	1	0	0	0	0	0	0	0	0	5	0	0	0	0	0	22	0	0	0	0	0	0	4	0	0	0	0	0
211-03	211	3	5	0	5323	0	0	0	0	0	0	0	11	6	4	0	11	0	0	0	9	2	0	0	0	0	0	0	0	0	5	0	0	0	0	0	26	0	0	0	0	0	0	1	0	0	0	0	0
211-04	211	4	8	0	5384	0	0	0	0	0	0	0	1	15	1	0	0	0	0	0	2	0	0	0	0	0	0	0	0	0	3	0	0	0	0	0	17	0	0	0	0	0	0	0	0	0	0	0	1
211-05	211	5	10	0	5361	1	0	0	0	0	0	0	1	5	0	0	0	0	0	0	0	3	0	0	0	0	0	0	0	0	13	0	0	0	0	0	17	0	0	0	0	0	0	0	0	0	0	0	0
211-06	211	6	12	0	4233	1	0	0	0	118	0	0	7	47	154	0	0	0	0	0	353	1	0	0	0	0	0	0	6	0	33	0	0	0	0	0	346	0	0	0	0	0	0	4	0	0	0	0	14
211-07	211	7	15	1	1582	0	0	0	386	0	0	0	47	251	392	0	0	0	0	0	539	119	0	0	0	0	0	0	9	0	37	0	0	0	103	0	1923	0	0	0	0	0	0	10	0	1413	0	0	79
211-08	211	8	17	0	2852	0	0	0	0	0	0	0	117	545	133	0	176	0	0	0	672	22	0	282	0	0	0	0	16	0	24	0	0	0	34	0	463	0	0	0	0	0	0	1	0	0	0	0	95
211-09	211	9	19	0	5336	1	0	0	0	0	0	0	3	53	1	0	2	0	0	0	5	0	0	0	0	0	0	0	0	0	2	0	0	0	3	0	15	0	0	0	0	0	0	0	0	0	0	0	0
211-10	211	10	22	8	5292	16	0	0	0	0	0	6	10	0	0	0	0	0	0	0	16	0	0	0	0	0	0	0	0	0	6	0	0	0	0	0	63	0	0	0	0	0	0	0	0	0	0	0	7
211-11	211	11	24	0	5391	0	0	0	0	0	0	0	4	20	0	0	0	0	0	0	2	0	0	0	0	0	0	0	0	0	2	0	0	0	0	0	5	0	0	0	0	0	0	0	0	0	0	0	0
211-12	211	12	26	0	5377	0	0	0	0	0	0	0	2	13	0	0	0	0	0	0	1	0	0	0	0	0	0	0	0	0	7	0	0	0	0	0	15	0	0	0	0	0	0	1	0	0	0	0	0
215-01	215	1	1	306	11	2181	0	84	0	97	485	734	729	0	0	1	527	116	0	0	1	3	0	0	0	0	0	0	6	108	0	29	0	0	0	0	13	2	0	0	0	0	0	0	0	0	0	0	0
215-02	215	2	3	223	6	2415	0	293	0	191	293	346	772	0	0	1	420	205	0	6	23	2	0	0	0	0	0	0	12	161	0	22	0	0	2	0	38	5	0	0	0	0	0	0	0	0	0	0	0
215-04	215	4	8	411	16	2280	0	284	0	143	141	461	880	0	1	5	284	208	0	29	1	9	0	0	0	0	0	0	61	179	0	15	0	0	0	0	23	3	0	0	0	0	3	0	0	0	0	0	0
215-05	215	5	10	179	0	1542	0	299	0	151	234	362	1348	0	0	2	216	0	0	83	0	22	0	2	0	0	0	0	158	325	0	26	0	0	0	0	481	2	0	0	0	0	10	0	31	0	0	0	0
215-06	215	6	12	828	0	1165	2	1693	0	0	339	175	647	0	0	2	0	0	0	25	40	10	0	0	0	0	0	0	118	117	0	0	0	0	3	0	264	22	0	3	0	0	0	0	0	0	0	0	0
215-07	215	7	15	20	0	566	3	1981	0	0	221	81	295	0	2	0	0	0	0	1	61	0	0	0	0	0	0	0	1604	4	0	0	0	0	63	0	529	5	0	0	0	358	70	0	0	0	0	0	0
215-08	215	8	17	38	0	1117	2	2440	0	109	58	172	531	0	1	8	579	65	0	0	60	0	0	0	0	0	0	0	134	41	1	16	0	0	6	0	52	3	0	0	0	0	0	0	0	0	0	0	0
215-09	215	9	19	10	0	544	1	2707	0	221	22	213	717	0	2	0	207	0	0	10	283	0	0	0	0	0	0	0	175	30	2	87	0	0	14	0	184	8	0	1	0	0	0	0	0	0	0	0	0
215-10	215	10	22	137	0	928	2082	249	0	0	51	506	937	0	4	1	0	38	0	5	23	11	0	0	0	0	0	0	45	25	0	0	0	0	1	0	388	4	0	0	0	331	0	0	0	0	0	0	0
215-11	215	11	24	28	0	432	3656	477	0	47	26	241	238	0	1	3	49	0	0	1	26	0	0	0	0	0	0	0	48	12	0	0	0	0	51	0	95	2	0	0	0	0	50	0	0	0	0	0	0
215-12	215	12	26	95	0	495	1	3164	0	0	158	203	418	0	3	0	0	0	0	5	64	8	0	0	0	0	0	0	169	18	0	0	0	0	302	0	326	37	0	0	0	0	179	0	0	0	0	0	0
216-01	216	1	1	2087	0	5	0	0	3250	0	0	0	4	0	7	4	0	0	0	0	4	0	0	0	0	0	0	0	0	0	1	0	0	0	0	0	59	6	12	0	0	0	0	0	0	0	0	3	0
216-02	216	2	3	3298	0	109	0	0	1950	0	0	7	1	0	0	18	0	0	0	0	0	0	0	0	0	0	0	0	0	0	1	0	0	0	0	0	46	0	7	0	0	0	0	0	0	0	0	5	1
216-03	216	3	5	2846	0	198	0	0	2326	0	0	1	0	0	2	31	0	0	0	0	0	0	0	0	0	0	0	0	0	0	1	0	0	0	0	0	24	0	5	0	0	0	0	0	0	0	0	1	0
216-04	216	4	8	4199	0	124	0	0	1025	0	0	2	0	0	1	27	0	0	0	0	1	0	0	0	0	0	0	1	0	0	2	0	0	0	0	0	45	0	12	0	0	0	0	0	0	0	0	1	0
216-05	216	5	10	3721	0	123	0	1	1527	0	0	2	0	0	0	12	0	0	0	2	1	0	0	0	0	0	0	0	0	0	3	0	0	0	0	0	36	0	16	0	0	0	0	0	0	0	0	1	1
216-06	216	6	12	3749	0	162	0	0	1455	0	0	5	0	0	1	28	0	0	0	0	0	0	0	0	0	0	0	0	0	0	1	0	0	0	0	0	28	1	0	0	0	0	0	0	0	0	0	0	0
216-07	216	7	15	3539	1706	118	0	0	0	0	0	0	2	0	0	21	0	0	0	0	4	0	0	0	0	0	0	0	0	0	10	0	0	0	0	0	25	0	2	0	0	0	0	0	0	0	0	0	0
216-08	216	8	17	2494	2744	109	0	0	0	0	0	4	0	0	0	22	0	0	0	0	3	0	0	0	0	0	0	0	0	0	1	0	0	0	0	0	45	0	0	0	0	0	0	0	0	0	0	0	0
216-09	216	9	19	2911	2181	164	0	0	0	0	2	10	2	0	1	45	6	0	0	0	3	0	0	0	0	0	0	0	0	0	1	0	0	0	0	0	93	1	0	0	0	0	0	0	0	0	0	0	0
216-10	216	10	22	2513	1610	1097	0	2	0	0	2	37	1	0	0	129	0	0	0	0	0	0	0	0	0	0	0	0	0	0	1	0	0	0	0	0	36	0	0	0	0	0	0	0	0	0	0	0	1
216-11	216	11	24	2786	875	1473	0	2	0	0	3	16	5	21	3	100	0	0	0	0	9	0	0	0	0	0	0	0	0	0	13	0	0	0	0	0	119	2	0	0	0	0	0	1	0	0	0	3	11
216-12	216	12	26	3581	888	740	0	1	0	9	1	35	9	22	14	52	0	0	0	0	9	0	0	0	0	0	0	0	0	1	3	0	0	0	0	0	54	1	0	0	0	0	0	0	0	0	0	3	0
219-01	219	1	1	10	212	2024	0	846	124	6	50	41	1172	14	4	4	474	0	0	29	0	9	0	1	0	0	0	0	9	7	26	29	0	0	0	0	338	29	0	10	0	0	0	0	0	0	0	3	0
219-02	219	2	3	1	84	2362	0	794	17	0	666	571	393	14	0	0	186	0	0	38	7	23	0	0	0	0	0	0	8	17	4	0	0	0	0	0	244	3	0	5	0	0	0	0	0	0	0	0	0
219-03	219	3	5	5	56	2019	0	389	15	0	1855	570	20	49	1	0	198	22	0	21	3	12	0	0	0	0	0	0	1	5	3	0	0	0	0	0	182	0	0	1	0	0	0	0	0	0	0	2	0
219-04	219	4	8	1	187	1344	2	116	29	0	2346	524	29	57	9	1	299	0	0	6	5	12	0	0	0	0	0	0	3	10	13	0	0	0	0	0	433	0	0	20	0	0	0	0	0	0	0	0	23
219-05	219	5	10	0	0	1282	0	96	763	0	799	356	2	1838	3	37	111	0	0	3	0	29	0	0	0	0	0	0	0	3	3	0	0	0	3	11	85	2	0	4	0	0	0	0	0	0	0	0	0
219-06	219	6	12	0	0	1075	0	265	1041	0	375	79	8	1687	50	42	198	0	0	107	5	97	0	0	0	0	0	0	0	5	17	0	0	0	302	6	60	2	0	0	2	0	0	0	0	0	0	2	6
219-07	219	7	15	2	4442	49	0	0	0	0	0	0	4	801	2	21	0	0	0	0	1	1	0	0	0	0	0	0	0	0	18	0	0	0	0	0	67	3	0	0	0	0	0	0	0	0	0	0	0
219-08	219	8	17	0	5009	14	0	0	0	0	0	1	3	317	4	13	0	0	0	0	0	0	0	0	0	0	0	0	0	0	11	0	0	0	0	0	42	0	0	0	0	0	0	2	0	0	0	0	0
219-09	219	9	19	0	5195	18	0	0	0	0	1	0	1	146	0	4	0	0	0	0	0	0	0	0	0	0	0	0	0	0	4	0	0	0	0	0	45	4	0	0	0	0	0	0	0	0	0	0	2
219-10	219	10	22	0	5357	0	0	0	0	0	1	0	0	19	3	0	0	1	0	0	0	0	0	0	0	0	0	0	0	0	1	0	0	0	0	11	26	0	0	0	0	0	0	0	0	0	0	0	0
219-11	219	11	24	0	5350	0	0	0	0	0	0	0	0	3	0	2	0	0	0	0	0	0	0	0	0	0	0	0	0	0	3	0	0	0	0	0	62	0	0	0	0	0	0	1	0	0	0	0	0
219-12	219	12	26	8	5233	1	0	0	0	0	0	0	6	6	3	3	0	0	0	1	0	0	0	0	0	0	0	0	0	0	11	0	0	0	0	0	140	0	0	0	0	0	0	8	0	0	0	0	0
221-01	221	1	1	4937	0	0	0	2	0	1	0	0	10	10	3	367	4	0	0	0	14	0	0	0	1	0	0	13	0	0	7	0	0	0	1	0	47	1	0	0	0	0	0	12	0	0	0	0	0
221-02	221	2	3	4750	0	2	0	4	0	0	0	0	86	5	3	302	0	0	0	0	48	0	0	0	0	0	0	0	5	0	16	0	0	0	11	0	122	6	0	0	0	0	1	18	0	0	0	0	12
221-03	221	3	5	5233	0	1	0	3	0	0	0	0	6	12	1	76	8	0	0	0	9	0	0	0	1	0	0	0	0	0	4	0	0	0	0	0	33	1	0	0	0	0	0	3	0	0	0	0	0
221-04	221	4	8	5111	0	2	0	2	1	0	0	0	1	140	0	107	0	0	0	0	5	0	0	0	1	0	0	0	0	0	1	0	0	0	0	0	18	0	0	0	0	0	0	0	0	0	0	0	0
221-05	221	5	10	4427	0	1	3	0	0	0	0	0	16	776	3	107	11	0	0	0	7	0	0	0	6	0	0	0	0	0	3	0	0	0	0	0	10	0	0	0	0	0	0	1	0	0	0	0	2
221-06	221	6	12	4283	0	0	4	0	0	0	0	0	7	847	1	200	0	0	0	0	6	0	0	0	0	0	0	0	0	0	3	0	0	0	0	0	41	0	0	0	0	0	0	1	0	0	0	0	0
221-07	221	7	15	4819	0	2	0	4	0	0	0	0	7	126	26	179	16	0	0	0	21	0	0	3	33	0	0	0	0	0	7	0	0	0	6	0	143	0	0	0	0	0	0	7	0	0	46	0	0
221-08	221	8	17	5080	0	0	0	0	0	0	0	0	1	57	0	249	0	0	0	0	0	0	0	0	0	0	0	0	0	0	2	0	0	0	0	0	12	0	0	0	0	0	1	0	0	0	0	0	0
221-09	221	9	19	4399	0	2	12	0	0	0	0	0	0	99	0	815	0	0	0	0	0	0	0	0	3	0	0	0	0	0	2	0	0	0	0	0	23	0	0	0	0	0	0	3	0	0	0	0	0
221-10	221	10	22	5201	0	1	4	0	0	0	0	0	3	24	4	3	0	0	0	0	23	0	0	0	7	1	0	0	1	0	11	0	0	0	1	0	101	0	0	0	0	0	0	1	0	0	0	0	0
221-11	221	11	24	4683	0	0	4	0	0	0	0	0	5	3	2	670	11	0	0	0	2	0	0	0	0	0	0	0	0	0	3	0	0	0	3	0	24	3	0	0	0	0	0	3	0	0	0	0	0
221-12	221	12	26	4700	0	12	0	0	0	0	0	0	2	2	4	510	2	0	0	0	7	0	0	0	3	0	0	123	0	0	7	0	0	0	6	11	33	0	0	0	0	0	0	2	0	0	0	0	2
223-01	223	1	1	979	0	0	4417	0	24	0	0	0	0	0	0	5	0	0	0	0	0	1	0	0	0	0	0	0	0	0	0	0	0	0	0	0	2	0	0	0	0	0	0	0	0	0	0	0	0
223-02	223	2	3	1835	0	7	3534	0	42	0	0	0	0	0	0	10	0	0	0	0	0	0	0	0	0	0	0	0	0	0	0	0	0	0	0	0	3	0	0	0	0	0	0	0	0	0	0	0	0
223-03	223	3	5	5085	0	15	3	0	309	0	0	0	0	0	0	14	0	0	0	0	0	3	0	0	0	0	0	0	0	0	0	0	0	0	0	0	1	0	0	0	0	0	0	0	0	0	0	0	0
223-04	223	4	8	4967	0	0	0	0	452	0	0	0	0	0	0	6	0	0	0	0	0	0	0	0	0	0	0	0	0	0	0	0	0	0	0	0	3	0	0	0	0	0	0	0	0	0	0	0	0
223-05	223	5	10	3730	0	0	0	0	1679	0	0	0	0	0	0	0	0	0	0	0	0	0	0	0	0	0	0	0	0	0	0	0	0	0	0	0	6	0	0	0	0	0	0	0	0	0	0	0	0
223-06	223	6	12	3694	0	0	0	0	1694	0	0	0	0	0	0	0	0	0	0	0	0	0	0	0	0	0	0	0	0	0	0	0	0	0	0	0	13	0	3	0	0	0	0	0	0	0	0	0	0
223-07	223	7	15	2874	0	1	0	0	2543	0	0	0	0	0	0	1	0	0	0	0	0	0	0	1	0	0	0	0	0	0	0	0	0	0	0	0	9	0	0	0	0	0	0	0	0	0	0	0	0
223-08	223	8	17	3649	0	5	0	0	1764	0	0	0	0	0	0	0	0	0	0	0	0	0	0	0	0	0	0	0	0	0	0	0	0	0	0	0	12	0	1	0	0	0	0	0	0	0	0	0	0
223-09	223	9	19	4220	0	90	0	0	1094	0	0	0	0	0	0	20	0	0	0	0	0	0	0	0	0	0	0	0	0	0	0	0	0	0	0	0	5	0	0	0	0	0	0	0	0	0	0	0	0
223-10	223	10	22	5146	0	46	0	0	188	0	0	0	0	0	0	22	0	0	0	0	0	3	0	0	0	0	0	0	0	0	0	0	0	0	0	0	13	0	3	0	0	0	0	0	0	0	0	0	0
223-11	223	11	24	5094	0	7	0	0	284	0	0	0	0	0	0	13	0	0	0	0	0	1	0	0	0	0	0	0	0	0	0	0	0	0	0	0	14	0	0	0	0	0	0	0	0	0	0	0	0
223-12	223	12	26	4195	0	3	0	0	1227	0	0	0	1	0	0	1	0	0	0	0	0	0	0	0	0	0	0	0	0	0	0	0	0	0	0	0	2	0	2	0	0	0	0	0	0	0	0	0	0
225-01	225	1	1	5129	0	6	0	0	118	0	0	0	0	0	1	7	0	0	0	1	0	0	0	0	0	0	0	0	0	0	2	0	87	0	0	45	8	0	1	0	0	0	0	0	0	0	0	1	1
225-02	225	2	3	5315	0	7	0	0	65	0	0	0	0	0	0	20	0	0	0	0	0	0	0	0	0	0	0	0	0	0	0	0	0	0	0	0	13	0	11	0	0	0	0	0	0	0	0	0	0
225-03	225	3	5	5370	0	10	0	0	21	0	0	0	0	0	0	5	0	0	0	0	0	0	0	0	0	0	0	0	0	0	2	0	0	0	0	0	10	0	9	0	0	0	0	0	0	0	0	0	0
225-04	225	4	8	5316	0	21	0	0	36	0	0	0	0	0	0	28	0	0	0	0	0	0	0	0	0	0	0	0	0	0	0	0	0	0	0	0	22	0	22	0	0	0	0	0	0	0	0	0	0
225-05	225	5	10	4973	0	82	0	0	123	0	0	8	0	0	30	89	0	0	0	0	0	0	0	0	0	0	0	0	0	0	4	0	41	0	0	0	48	0	6	0	0	0	1	0	0	0	0	27	0
225-06	225	6	12	5252	0	1	0	0	54	0	0	0	0	0	1	11	0	0	0	0	0	0	0	0	0	0	0	0	0	0	0	0	81	0	0	12	12	0	11	0	0	0	0	0	0	0	0	0	0
225-07	225	7	15	4901	0	109	14	0	341	0	0	4	1	0	2	19	0	0	0	0	0	6	0	0	0	0	0	0	0	0	2	0	0	0	0	1	21	0	10	0	0	0	0	0	0	0	0	4	0
225-08	225	8	17	5147	0	3	0	0	194	0	0	0	0	0	0	40	0	0	0	0	0	1	0	0	0	0	0	0	0	0	0	0	5	0	0	0	12	0	5	0	0	0	0	0	0	0	0	0	0
225-09	225	9	19	5191	0	3	0	0	169	0	2	0	0	0	1	22	0	0	0	0	0	0	0	0	0	0	0	0	0	0	0	0	0	0	0	0	17	0	14	0	0	0	0	0	0	0	0	0	0
225-10	225	10	22	5313	0	0	0	0	85	0	0	0	0	0	0	8	0	0	0	0	0	0	0	0	0	0	0	0	0	0	0	0	0	0	0	0	8	0	2	0	0	0	0	0	0	0	0	0	0
225-11	225	11	24	5322	0	5	0	2	69	0	0	1	0	0	0	16	0	0	0	0	0	0	0	0	0	0	0	0	0	0	0	0	0	0	0	0	8	0	2	0	0	0	0	0	0	0	0	0	0
225-12	225	12	26	5323	0	0	0	1	54	0	0	1	0	0	0	36	0	0	0	0	0	0	0	0	0	0	0	0	0	0	0	0	0	0	0	0	5	0	3	0	0	0	0	0	0	0	0	0	0
226-01	226	1	1	0	5400	0	0	0	0	0	0	0	0	0	1	0	0	0	0	0	0	0	0	0	0	0	0	0	0	0	5	0	0	0	0	0	25	0	0	0	0	0	0	0	0	0	0	0	0
226-02	226	2	3	0	5353	0	0	0	0	0	0	0	0	0	0	0	0	0	0	0	2	0	0	0	0	0	0	0	0	0	3	0	37	0	0	0	32	0	0	0	0	0	0	0	0	0	0	0	0
226-03	226	3	5	0	115	23	5244	0	3	0	0	0	0	0	1	0	0	0	0	0	0	0	0	0	0	0	0	0	0	0	2	0	0	0	2	19	22	0	0	0	0	0	0	0	0	0	0	6	0
226-04	226	4	8	0	183	2982	138	0	33	0	0	1	1	2	98	132	0	0	0	0	1	157	0	0	0	0	0	0	0	0	43	0	15	0	36	0	1577	2	0	0	0	0	0	0	0	256	0	1205	0
226-05	226	5	10	0	4560	547	0	0	0	0	0	17	0	106	3	46	0	0	0	0	0	8	0	0	0	0	0	0	0	0	8	0	0	0	7	0	122	0	22	0	0	0	0	0	0	0	0	21	1
226-06	226	6	12	0	5178	22	0	0	0	0	0	14	2	87	26	11	0	0	0	0	3	1	0	0	0	0	0	0	0	0	21	0	0	0	5	0	53	0	14	0	0	0	0	0	0	0	0	0	0
226-07	226	7	15	0	5199	1	0	0	0	0	0	0	0	33	0	1	0	0	0	0	0	0	0	0	0	0	0	0	0	0	0	0	3	0	0	0	96	0	37	0	0	0	0	0	0	0	0	1	0
226-08	226	8	17	0	5403	1	0	1	0	0	0	0	0	0	0	0	0	1	0	0	0	0	0	0	0	0	0	0	0	0	0	0	14	0	0	0	9	0	3	0	0	0	0	0	0	0	0	0	0
226-09	226	9	19	3	5372	0	0	1	0	0	0	1	0	0	0	1	0	0	0	0	0	0	0	0	0	0	0	0	0	0	7	0	0	0	0	0	35	0	9	0	0	0	0	0	0	0	0	0	0
226-10	226	10	22	1	5387	0	0	0	0	0	0	0	0	0	0	0	0	0	0	0	0	0	0	0	0	0	0	0	0	0	0	0	0	0	0	0	31	0	0	0	0	0	0	0	0	0	0	0	0
226-11	226	11	24	2	5403	0	1	2	0	0	0	0	0	0	0	0	0	0	0	0	0	0	0	0	0	0	0	0	0	0	4	0	0	0	0	0	8	0	0	0	0	0	0	0	0	0	0	0	0
226-12	226	12	26	4	5420	1	0	0	0	0	0	0	0	0	1	0	0	0	0	0	0	0	0	0	0	0	0	0	0	0	0	0	0	0	0	0	5	0	0	0	0	0	0	0	0	0	0	0	0
[truncated: 570 more columns]
